# Supplementary material for: Nitrogen and phosphorus fertilisers optimise root morphology and soil nutrients in mixed annual grass and bean sown grassland in alpine regions
Source: PLoS One. 2025 Apr 15;20(4):e0321308. doi: 10.1371/journal.pone.0321308 (PMC11999165; doi:10.1371/journal.pone.0321308)
Supplement: S1 Data — (ZIP) [file pone.0321308.s001.zip]

Archive with 10 entries (9 files):
- data analysis/
- data analysis/Different proportions of the root system.xlsx
- data analysis/Forage quality at different rates.xlsx
- data analysis/Forage quality of different fertiliser treatments.xlsx
- data analysis/Forage root system of different fertiliser treatments.xlsx
- data analysis/Forage soil nutrients from different fertiliser application and ratio interactions.xlsx
- data analysis/Interaction of different fertilisers and proportions with forage root systems.xlsx
- data analysis/Nutrients in forage soils with different fertiliser treatments.xlsx
- data analysis/Nutrients of forage quality interacting with different fertilisers and ratios.xlsx
- data analysis/Soil nutrients in different proportions of forage.xlsx
