# Supplementary material for: Nitrogen and phosphorus fertilisers optimise root morphology and soil nutrients in mixed annual grass and bean sown grassland in alpine regions
Source: PLoS One. 2025 Apr 15;20(4):e0321308. doi: 10.1371/journal.pone.0321308 (PMC11999165; doi:10.1371/journal.pone.0321308)
Supplement: S1 Data — (ZIP) [file pone.0321308.s001.zip › data analysis/Different proportions of the root system.xlsx]

## Sheet: Sheet1
ONEWAY RL RSA RV RAD RPA BY 比例
/POLYNOMIAL=1
/STATISTICS DESCRIPTIVES EFFECTS HOMOGENEITY
/MISSING ANALYSIS
/POSTHOC=DUNCAN LSD ALPHA(0.05).
descriptions
			Number of cases	average value	standard deviation	standard error	95% confidence interval of the mean		minimum value	maximum values	Inter-component variance
							lower limit	limit
RL	1		20	306.432	12.8627	2.87619	300.412	312.451	279.85	324.49
	2		20	306.596	11.8141	2.64171	301.067	312.126	288.54	323.48
	3		20	282.805	34.9848	7.82283	266.431	299.178	223.36	327.39
	4		20	276.243	24.9309	5.57473	264.575	287.912	229.87	304.39
	5		20	290.38	20.5496	4.59503	280.763	299.998	259.75	323.18
	(grand) total		100	292.491	25.4246	2.54246	287.447	297.536	223.36	327.39
	modelling	fixed effect			22.6839	2.26839	287.988	296.995
		stochastic effect				6.14641	275.426	309.556			163.164
RSA	1		20	42.3275	8.47664	1.89543	38.3603	46.2947	28.26	55.5
	2		20	40.5745	6.89487	1.54174	37.3476	43.8014	30.21	51.78
	3		20	39.755	6.67093	1.49166	36.6329	42.8771	29.24	49.65
	4		20	35.096	6.59639	1.475	32.0088	38.1832	20.24	44.23
	5		20	31.6103	10.9986	2.45935	26.4628	36.7577	20.24	48.56
	(grand) total		100	37.8727	8.87138	0.887138	36.1124	39.6329	20.24	55.5
	modelling	fixed effect			8.10401	0.810401	36.2638	39.4815
		stochastic effect				1.96998	32.4031	43.3422			16.1203
RV	1		20	1.3355	0.0913337	0.0204228	1.29275	1.37825	1.13	1.46
	2		20	1.2275	0.0904303	0.0202208	1.18518	1.26982	1.09	1.41
	3		20	1.294	0.325065	0.0726868	1.14186	1.44614	0.95	2.37
	4		20	0.6855	0.213652	0.047774	0.585508	0.785492	0.29	1.01
	5		20	0.867	0.42044	0.0940132	0.670228	1.06377	0.14	1.38
	(grand) total		100	1.0819	0.365477	0.0365477	1.00938	1.15442	0.14	2.37
	modelling	fixed effect			0.262527	0.0262527	1.02978	1.13402
		stochastic effect				0.129192	0.723204	1.4406			0.0800074
RAD	1		20	0.898	0.0644491	0.0144113	0.867837	0.928163	0.74	0.99
	2		20	0.88	0.0649696	0.0145277	0.849593	0.910407	0.76	0.97
	3		20	0.912	0.0356297	0.00796704	0.895325	0.928675	0.85	0.97
	4		20	0.407	0.0436614	0.00976298	0.386566	0.427434	0.31	0.49
	5		20	0.42	0.0815637	0.0182382	0.381827	0.458173	0.29	0.56
	(grand) total		100	0.7034	0.245374	0.0245374	0.654712	0.752088	0.29	0.99
	modelling	fixed effect			0.0603376	0.00603376	0.691421	0.715379
		stochastic effect				0.118478	0.374453	1.03235			0.0700028
RPA	1		20	18.5055	1.39662	0.312294	17.8519	19.1591	15.36	20.26
	2		20	16.97	1.27872	0.285932	16.3715	17.5685	14.39	19.58
	3		20	15.492	1.62617	0.363623	14.7309	16.2531	12.36	18.38
	4		20	9.081	2.31849	0.518429	7.99592	10.1661	4.36	13.85
	5		20	7.8345	1.64025	0.366771	7.06684	8.60216	5.27	10.78
	(grand) total		100	13.5766	4.6328	0.46328	12.6574	14.4958	4.36	20.26
	modelling	fixed effect			1.69091	0.169091	13.2409	13.9123
		stochastic effect				2.15244	7.60046	19.5527			23.0221
variance chi-square test
	Levin statistics	Degree of freedom 1	Degrees of freedom 2	significance
RL	8.57171	4	95	5.97701e-06
RSA	3.53842	4	95	0.00977037
RV	8.752	4	95	4.65452e-06
RAD	4.86802	4	95	0.00129336
RPA	1.80529	4	95	0.134192
ANOVA
				square sum (e.g. equation of squares)	(number of) degrees of freedom (physics)	mean square	F	significance
RL	intergroup	(Combined)		15111.3	4	3777.83	7.34188	3.39025e-05
		linear term	comparative	7801.25	1	7801.25	15.161	0.000183454
			misalignment	7310.07	3	2436.69	4.73549	0.00401554
	within a group			48883.1	95	514.559
	(grand) total			63994.4	99
RSA	intergroup	(Combined)		1552.33	4	388.082	5.90913	0.00027301
		linear term	comparative	1448.62	1	1448.62	22.0574	8.90723e-06
			misalignment	103.708	3	34.5694	0.526371	0.665225
	within a group			6239.12	95	65.6749
	(grand) total			7791.44	99
RV	intergroup	(Combined)		6.67627	4	1.66907	24.2172	7.88432e-14
		linear term	comparative	4.37488	1	4.37488	63.4771	3.52868e-12
			misalignment	2.30139	3	0.767131	11.1306	2.51373e-06
	within a group			6.54746	95	0.0689207
	(grand) total			13.2237	99
RAD	intergroup	(Combined)		5.61478	4	1.4037	385.564	8.54422e-58
		linear term	comparative	4.08408	1	4.08408	1121.81	2.10411e-54
			misalignment	1.5307	3	0.510234	140.15	9.20462e-35
	within a group			0.34586	95	0.00364063
	(grand) total			5.96064	99
RPA	intergroup	(Combined)		1853.2	4	463.301	162.039	1.56018e-41
		linear term	comparative	1708.9	1	1708.9	597.689	9.11085e-43
			misalignment	144.299	3	48.0998	16.8229	7.63556e-09
	within a group			271.622	95	2.85918
	(grand) total			2124.82	99
after-test
multiple comparisons
implicit variable				mean difference (I-J)	standard error	significance	95% confidence interval of the mean
							lower limit	limit
RL	LSD	1	2	-0.165	7.17328	0.981697	-14.4058	14.0758
			3	23.62700*	7.17328	0.00138973	9.38624	37.8678
			4	30.18800*	7.17328	5.83365e-05	15.9472	44.4288
			5	16.05100*	7.17328	0.0275835	1.81024	30.2918
		2	1	0.165	7.17328	0.981697	-14.0758	14.4058
			3	23.79200*	7.17328	0.00129122	9.55124	38.0328
			4	30.35300*	7.17328	5.35371e-05	16.1122	44.5938
			5	16.21600*	7.17328	0.0260659	1.97524	30.4568
		3	1	-23.62700*	7.17328	0.00138973	-37.8678	-9.38624
			2	-23.79200*	7.17328	0.00129122	-38.0328	-9.55124
			4	6.561	7.17328	0.362694	-7.67976	20.8018
			5	-7.576	7.17328	0.293582	-21.8168	6.66476
		4	1	-30.18800*	7.17328	5.83365e-05	-44.4288	-15.9472
			2	-30.35300*	7.17328	5.35371e-05	-44.5938	-16.1122
			3	-6.561	7.17328	0.362694	-20.8018	7.67976
			5	-14.137	7.17328	0.0516587	-28.3778	0.103755
		5	1	-16.05100*	7.17328	0.0275835	-30.2918	-1.81024
			2	-16.21600*	7.17328	0.0260659	-30.4568	-1.97524
			3	7.576	7.17328	0.293582	-6.66476	21.8168
			4	14.137	7.17328	0.0516587	-0.103755	28.3778
RSA	LSD	1	2	1.753	2.56271	0.495614	-3.33463	6.84063
			3	2.5725	2.56271	0.318016	-2.51513	7.66013
			4	7.23150*	2.56271	0.00581544	2.14387	12.3191
			5	10.71725*	2.56271	6.43556e-05	5.62962	15.8049
		2	1	-1.753	2.56271	0.495614	-6.84063	3.33463
			3	0.8195	2.56271	0.749838	-4.26813	5.90713
			4	5.47850*	2.56271	0.0351017	0.390874	10.5661
			5	8.96425*	2.56271	0.000715073	3.87662	14.0519
		3	1	-2.5725	2.56271	0.318016	-7.66013	2.51513
			2	-0.8195	2.56271	0.749838	-5.90713	4.26813
			4	4.659	2.56271	0.0722164	-0.428626	9.74663
			5	8.14475*	2.56271	0.00200045	3.05712	13.2324
		4	1	-7.23150*	2.56271	0.00581544	-12.3191	-2.14387
			2	-5.47850*	2.56271	0.0351017	-10.5661	-0.390874
			3	-4.659	2.56271	0.0722164	-9.74663	0.428626
			5	3.48575	2.56271	0.176992	-1.60188	8.57338
		5	1	-10.71725*	2.56271	6.43556e-05	-15.8049	-5.62962
			2	-8.96425*	2.56271	0.000715073	-14.0519	-3.87662
			3	-8.14475*	2.56271	0.00200045	-13.2324	-3.05712
			4	-3.48575	2.56271	0.176992	-8.57338	1.60188
RV	LSD	1	2	0.108	0.0830185	0.196434	-0.0568125	0.272813
			3	0.0415	0.0830185	0.618309	-0.123313	0.206313
			4	.65000*	0.0830185	6.87073e-12	0.485187	0.814813
			5	.46850*	0.0830185	1.72034e-07	0.303687	0.633313
		2	1	-0.108	0.0830185	0.196434	-0.272813	0.0568125
			3	-0.0665	0.0830185	0.425115	-0.231313	0.0983125
			4	.54200*	0.0830185	3.24309e-09	0.377187	0.706813
			5	.36050*	0.0830185	3.52397e-05	0.195687	0.525313
		3	1	-0.0415	0.0830185	0.618309	-0.206313	0.123313
			2	0.0665	0.0830185	0.425115	-0.0983125	0.231313
			4	.60850*	0.0830185	7.57119e-11	0.443687	0.773313
			5	.42700*	0.0830185	1.44616e-06	0.262187	0.591813
		4	1	-.65000*	0.0830185	6.87073e-12	-0.814813	-0.485187
			2	-.54200*	0.0830185	3.24309e-09	-0.706813	-0.377187
			3	-.60850*	0.0830185	7.57119e-11	-0.773313	-0.443687
			5	-.18150*	0.0830185	0.0312532	-0.346313	-0.0166875
		5	1	-.46850*	0.0830185	1.72034e-07	-0.633313	-0.303687
			2	-.36050*	0.0830185	3.52397e-05	-0.525313	-0.195687
			3	-.42700*	0.0830185	1.44616e-06	-0.591813	-0.262187
			4	.18150*	0.0830185	0.0312532	0.0166875	0.346313
RAD	LSD	1	2	0.018	0.0190804	0.347882	-0.0198795	0.0558795
			3	-0.014	0.0190804	0.464917	-0.0518795	0.0238795
			4	.49100*	0.0190804	1.31794e-44	0.453121	0.528879
			5	.47800*	0.0190804	1.21968e-43	0.440121	0.515879
		2	1	-0.018	0.0190804	0.347882	-0.0558795	0.0198795
			3	-0.032	0.0190804	0.0968085	-0.0698795	0.00587946
			4	.47300*	0.0190804	2.90481e-43	0.435121	0.510879
			5	.46000*	0.0190804	2.8631e-42	0.422121	0.497879
		3	1	0.014	0.0190804	0.464917	-0.0238795	0.0518795
			2	0.032	0.0190804	0.0968085	-0.00587946	0.0698795
			4	.50500*	0.0190804	1.26037e-45	0.467121	0.542879
			5	.49200*	0.0190804	1.11265e-44	0.454121	0.529879
		4	1	-.49100*	0.0190804	1.31794e-44	-0.528879	-0.453121
			2	-.47300*	0.0190804	2.90481e-43	-0.510879	-0.435121
			3	-.50500*	0.0190804	1.26037e-45	-0.542879	-0.467121
			5	-0.013	0.0190804	0.497323	-0.0508795	0.0248795
		5	1	-.47800*	0.0190804	1.21968e-43	-0.515879	-0.440121
			2	-.46000*	0.0190804	2.8631e-42	-0.497879	-0.422121
			3	-.49200*	0.0190804	1.11265e-44	-0.529879	-0.454121
			4	0.013	0.0190804	0.497323	-0.0248795	0.0508795
RPA	LSD	1	2	1.53550*	0.534713	0.00503563	0.47396	2.59704
			3	3.01350*	0.534713	1.77808e-07	1.95196	4.07504
			4	9.42450*	0.534713	1.05457e-31	8.36296	10.486
			5	10.67100*	0.534713	9.50684e-36	9.60946	11.7325
		2	1	-1.53550*	0.534713	0.00503563	-2.59704	-0.47396
			3	1.47800*	0.534713	0.00685634	0.41646	2.53954
			4	7.88900*	0.534713	2.59306e-26	6.82746	8.95054
			5	9.13550*	0.534713	1.00697e-30	8.07396	10.197
		3	1	-3.01350*	0.534713	1.77808e-07	-4.07504	-1.95196
			2	-1.47800*	0.534713	0.00685634	-2.53954	-0.41646
			4	6.41100*	0.534713	1.02025e-20	5.34946	7.47254
			5	7.65750*	0.534713	1.84234e-25	6.59596	8.71904
		4	1	-9.42450*	0.534713	1.05457e-31	-10.486	-8.36296
			2	-7.88900*	0.534713	2.59306e-26	-8.95054	-6.82746
			3	-6.41100*	0.534713	1.02025e-20	-7.47254	-5.34946
			5	1.24650*	0.534713	0.0218595	0.18496	2.30804
		5	1	-10.67100*	0.534713	9.50684e-36	-11.7325	-9.60946
			2	-9.13550*	0.534713	1.00697e-30	-10.197	-8.07396
			3	-7.65750*	0.534713	1.84234e-25	-8.71904	-6.59596
			4	-1.24650*	0.534713	0.0218595	-2.30804	-0.18496
*. The significance level for the difference in means is 0.05.
The Qi Sexuality Collection
RL
proportions		Number of cases	Subset of Alpha = 0.05
			1	2
Duncana	4	20	276.243
	3	20	282.805
	5	20	290.38
	1	20		306.432
	2	20		306.596
	significance		0.0646241	0.981697
The mean of each group in the chi-subset will be shown.
a. Sample size using the harmonic mean = 20.000。
RSA
proportions		Number of cases	Subset of Alpha = 0.05
			1	2	3
Duncana	5	20	31.6103
	4	20	35.096	35.096
	3	20		39.755	39.755
	2	20			40.5745
	1	20			42.3275
	significance		0.176992	0.0722164	0.349063
The mean of each group in the chi-subset will be shown.
a. Sample size using the harmonic mean = 20.000。
RV
proportions		Number of cases	Subset of Alpha = 0.05
			1	2	3
Duncana	4	20	0.6855
	5	20		0.867
	2	20			1.2275
	3	20			1.294
	1	20			1.3355
	significance		1	1	0.224241
The mean of each group in the chi-subset will be shown.
a. Sample size using the harmonic mean = 20.000。
RAD
proportions		Number of cases	Subset of Alpha = 0.05
			1	2
Duncana	4	20	0.407
	5	20	0.42
	2	20		0.88
	1	20		0.898
	3	20		0.912
	significance		0.497323	0.116413
The mean of each group in the chi-subset will be shown.
a. Sample size using the harmonic mean = 20.000。
RPA
proportions		Number of cases	Subset of Alpha = 0.05
			1	2	3	4	5
Duncana	5	20	7.8345
	4	20		9.081
	3	20			15.492
	2	20				16.97
	1	20					18.5055
	significance		1	1	1	1	1
The mean of each group in the chi-subset will be shown.
a. Sample size using the harmonic mean = 20.000。
