# Supplementary material for: Nitrogen and phosphorus fertilisers optimise root morphology and soil nutrients in mixed annual grass and bean sown grassland in alpine regions
Source: PLoS One. 2025 Apr 15;20(4):e0321308. doi: 10.1371/journal.pone.0321308 (PMC11999165; doi:10.1371/journal.pone.0321308)
Supplement: S1 Data — (ZIP) [file pone.0321308.s001.zip › data analysis/Forage quality at different rates.xlsx]

## Sheet: Sheet1
ONEWAY NDF ADF CP SS TN TC TP BY 比例
/POLYNOMIAL=1
/STATISTICS DESCRIPTIVES EFFECTS HOMOGENEITY
/MISSING ANALYSIS
/POSTHOC=DUNCAN LSD ALPHA(0.05).
descriptions
			Number of cases	average value	standard deviation	standard error	95% confidence interval of the mean		minimum value	maximum values	Inter-component variance
							lower limit	limit
NDF	1		20	34.4825	3.01644	0.674497	33.0708	35.8942	28.85	38.27
	2		20	34.5545	3.74527	0.837467	32.8017	36.3073	28.27	39.03
	3		20	30.46	2.09583	0.468642	29.4791	31.4409	26.63	33.48
	4		20	31.1595	2.75341	0.615681	29.8709	32.4481	26.09	39.24
	5		20	27.9055	2.52832	0.565349	26.7222	29.0888	24.1	32.78
	(grand) total		100	31.7124	3.80152	0.380152	30.9581	32.4667	24.1	39.24
	modelling	fixed effect			2.8807	0.28807	31.1405	32.2843
		stochastic effect				1.26723	28.194	35.2308			7.6145
ADF	1		20	20.1895	2.40095	0.53687	19.0658	21.3132	15.82	22.96
	2		20	20.7225	2.61866	0.58555	19.4969	21.9481	16.46	23.41
	3		20	21.019	2.81588	0.629649	19.7011	22.3369	18.6	28.04
	4		20	21.308	3.23053	0.722369	19.7961	22.8199	17.47	26.57
	5		20	16.766	1.60132	0.358067	16.0166	17.5154	14.38	19.7
	(grand) total		100	20.001	3.03648	0.303648	19.3985	20.6035	14.38	28.04
	modelling	fixed effect			2.59043	0.259043	19.4867	20.5153
		stochastic effect				0.829635	17.6976	22.3044			3.10596
CP	1		20	110.41	25.615	5.72768	98.4223	122.399	65.03	141.27
	2		20	120.302	54.8096	12.2558	94.6503	145.954	61.13	293.09
	3		20	225.07	90.9672	20.3409	182.496	267.643	128.4	325.12
	4		20	88.5915	23.8737	5.33831	77.4183	99.7647	59.77	122.15
	5		20	235.678	85.0751	19.0234	195.862	275.494	131.28	329.73
	(grand) total		100	156.01	87.3535	8.73535	138.677	173.343	59.77	329.73
	modelling	fixed effect			62.8378	6.28378	143.535	168.485
		stochastic effect				30.8349	70.3989	241.622			4556.53
SS	1		20	291.329	14.16	3.16628	284.702	297.957	267.47	318.24
	2		20	288.454	37.6041	8.40852	270.855	306.053	240.75	360.55
	3		20	311.478	28.1453	6.29348	298.306	324.651	266.24	359.65
	4		20	231.63	110.906	24.7994	179.724	283.536	111.29	356.55
	5		20	205.643	105.084	23.4974	156.462	254.823	90.83	319.54
	(grand) total		100	265.707	81.0288	8.10288	249.629	281.785	90.83	360.55
	modelling	fixed effect			71.7629	7.17629	251.46	279.954
		stochastic effect				20.0474	210.046	321.367			1751.99
TN	1		20	18.8795	4.35966	0.974849	16.8391	20.9199	11.29	24.19
	2		20	22.2095	6.78933	1.51814	19.032	25.387	10.67	30.19
	3		20	18.819	5.62471	1.25772	16.1866	21.4514	10.67	26.2
	4		20	35.211	19.1316	4.27796	26.2571	44.1649	12.06	56.15
	5		20	38.877	16.9309	3.78586	30.9531	46.8009	16.68	57.92
	(grand) total		100	26.7992	14.7439	1.47439	23.8737	29.7247	10.67	57.92
	modelling	fixed effect			12.2427	1.22427	24.3687	29.2297
		stochastic effect				4.26674	14.9528	38.6456			83.5314
TC	1		20	433.104	7.23219	1.61717	429.719	436.489	419.46	442.74
	2		20	428.308	13.603	3.04172	421.942	434.675	407.06	445.95
	3		20	425.747	10.5085	2.34977	420.828	430.665	412.27	445.6
	4		20	428.038	8.36298	1.87002	424.124	431.952	416.37	438.9
	5		20	426.839	9.43461	2.10964	422.424	431.255	414.03	440.3
	(grand) total		100	428.407	10.1815	1.01815	426.387	430.428	407.06	445.95
	modelling	fixed effect			10.067	1.0067	426.409	430.406
		stochastic effect				1.25982	424.909	431.905			2.8685
TP	1		20	1.654	0.272289	0.0608856	1.52657	1.78143	1.23	2.06
	2		20	2.044	0.450665	0.100772	1.83308	2.25492	1.28	2.61
	3		20	2.054	0.319068	0.0713457	1.90467	2.20333	1.51	2.49
	4		20	2.246	0.810792	0.181299	1.86654	2.62546	1.31	3.2
	5		20	2.2295	0.785523	0.175648	1.86186	2.59714	1.2	3.18
	(grand) total		100	2.0455	0.602722	0.0602722	1.92591	2.16509	1.2	3.2
	modelling	fixed effect			0.575061	0.0575061	1.93134	2.15966
		stochastic effect				0.106631	1.74945	2.34155			0.040316
variance chi-square test
	Levin statistics	Degree of freedom 1	Degrees of freedom 2	significance
NDF	2.30567	4	95	0.0638179
ADF	4.40898	4	95	0.00259071
CP	51.2349	4	95	6.41532e-23
SS	202.016	4	95	1.52684e-45
TN	83.75	4	95	2.70372e-30
TC	3.60295	4	95	0.00885247
TP	33.8948	4	95	1.47663e-17
ANOVA
				square sum (e.g. equation of squares)	(number of) degrees of freedom (physics)	mean square	F	significance
NDF	intergroup	(Combined)		642.354	4	160.588	19.3517	1.13335e-11
		linear term	comparative	547.739	1	547.739	66.0052	1.64557e-12
			misalignment	94.6148	3	31.5383	3.80051	0.0127196
	within a group			788.35	95	8.29842
	(grand) total			1430.7	99
ADF	intergroup	(Combined)		275.318	4	68.8295	10.2572	6.02349e-07
		linear term	comparative	78.4128	1	78.4128	11.6854	0.000929303
			misalignment	196.905	3	65.635	9.78117	1.10093e-05
	within a group			637.483	95	6.71034
	(grand) total			912.801	99
CP	intergroup	(Combined)		380317	4	95079.2	24.0792	9.01599e-14
		linear term	comparative	95768.3	1	95768.3	24.2538	3.55758e-06
			misalignment	284548	3	94849.5	24.0211	1.18153e-11
	within a group			375116	95	3948.59
	(grand) total			755433	99
SS	intergroup	(Combined)		160759	4	40189.8	7.80397	1.75545e-05
		linear term	comparative	104149	1	104149	20.2234	1.94755e-05
			misalignment	56610.4	3	18870.1	3.66417	0.0150644
	within a group			489242	95	5149.91
	(grand) total			650001	99
TN	intergroup	(Combined)		7282.04	4	1820.51	12.1462	5.14631e-08
		linear term	comparative	5617.26	1	5617.26	37.4777	2.06779e-08
			misalignment	1664.79	3	554.929	3.70242	0.0143658
	within a group			14238.9	95	149.883
	(grand) total			21520.9	99
TC	intergroup	(Combined)		634.86	4	158.715	1.56608	0.189674
		linear term	comparative	327.654	1	327.654	3.23306	0.0753422
			misalignment	307.205	3	102.402	1.01043	0.391699
	within a group			9627.78	95	101.345
	(grand) total			10262.6	99
TP	intergroup	(Combined)		4.54806	4	1.13702	3.43826	0.0113876
		linear term	comparative	3.66122	1	3.66122	11.0713	0.00124806
			misalignment	0.886842	3	0.295614	0.893918	0.447339
	within a group			31.416	95	0.330695
	(grand) total			35.9641	99
after-test
multiple comparisons
implicit variable				mean difference (I-J)	standard error	significance	95% confidence interval of the mean
							lower limit	limit
NDF	LSD	1	2	-0.072	0.910957	0.937169	-1.88048	1.73648
			3	4.02250*	0.910957	2.66459e-05	2.21402	5.83098
			4	3.32300*	0.910957	0.000431924	1.51452	5.13148
			5	6.57700*	0.910957	1.27632e-10	4.76852	8.38548
		2	1	0.072	0.910957	0.937169	-1.73648	1.88048
			3	4.09450*	0.910957	1.9651e-05	2.28602	5.90298
			4	3.39500*	0.910957	0.000329277	1.58652	5.20348
			5	6.64900*	0.910957	8.76609e-11	4.84052	8.45748
		3	1	-4.02250*	0.910957	2.66459e-05	-5.83098	-2.21402
			2	-4.09450*	0.910957	1.9651e-05	-5.90298	-2.28602
			4	-0.6995	0.910957	0.444466	-2.50798	1.10898
			5	2.55450*	0.910957	0.00611675	0.746022	4.36298
		4	1	-3.32300*	0.910957	0.000431924	-5.13148	-1.51452
			2	-3.39500*	0.910957	0.000329277	-5.20348	-1.58652
			3	0.6995	0.910957	0.444466	-1.10898	2.50798
			5	3.25400*	0.910957	0.00055823	1.44552	5.06248
		5	1	-6.57700*	0.910957	1.27632e-10	-8.38548	-4.76852
			2	-6.64900*	0.910957	8.76609e-11	-8.45748	-4.84052
			3	-2.55450*	0.910957	0.00611675	-4.36298	-0.746022
			4	-3.25400*	0.910957	0.00055823	-5.06248	-1.44552
ADF	LSD	1	2	-0.533	0.819167	0.516836	-2.15925	1.09325
			3	-0.8295	0.819167	0.313817	-2.45575	0.796752
			4	-1.1185	0.819167	0.175348	-2.74475	0.507752
			5	3.42350*	0.819167	6.50158e-05	1.79725	5.04975
		2	1	0.533	0.819167	0.516836	-1.09325	2.15925
			3	-0.2965	0.819167	0.718191	-1.92275	1.32975
			4	-0.5855	0.819167	0.476516	-2.21175	1.04075
			5	3.95650*	0.819167	5.22511e-06	2.33025	5.58275
		3	1	0.8295	0.819167	0.313817	-0.796752	2.45575
			2	0.2965	0.819167	0.718191	-1.32975	1.92275
			4	-0.289	0.819167	0.725022	-1.91525	1.33725
			5	4.25300*	0.819167	1.18156e-06	2.62675	5.87925
		4	1	1.1185	0.819167	0.175348	-0.507752	2.74475
			2	0.5855	0.819167	0.476516	-1.04075	2.21175
			3	0.289	0.819167	0.725022	-1.33725	1.91525
			5	4.54200*	0.819167	2.63792e-07	2.91575	6.16825
		5	1	-3.42350*	0.819167	6.50158e-05	-5.04975	-1.79725
			2	-3.95650*	0.819167	5.22511e-06	-5.58275	-2.33025
			3	-4.25300*	0.819167	1.18156e-06	-5.87925	-2.62675
			4	-4.54200*	0.819167	2.63792e-07	-6.16825	-2.91575
CP	LSD	1	2	-9.8915	19.8711	0.619787	-49.3406	29.5576
			3	-114.65900*	19.8711	9.88236e-08	-154.108	-75.2099
			4	21.819	19.8711	0.274967	-17.6301	61.2681
			5	-125.26750*	19.8711	9.07065e-09	-164.717	-85.8184
		2	1	9.8915	19.8711	0.619787	-29.5576	49.3406
			3	-104.76750*	19.8711	8.42707e-07	-144.217	-65.3184
			4	31.7105	19.8711	0.113852	-7.73856	71.1596
			5	-115.37600*	19.8711	8.43225e-08	-154.825	-75.9269
		3	1	114.65900*	19.8711	9.88236e-08	75.2099	154.108
			2	104.76750*	19.8711	8.42707e-07	65.3184	144.217
			4	136.47800*	19.8711	6.70082e-10	97.0289	175.927
			5	-10.6085	19.8711	0.594681	-50.0576	28.8406
		4	1	-21.819	19.8711	0.274967	-61.2681	17.6301
			2	-31.7105	19.8711	0.113852	-71.1596	7.73856
			3	-136.47800*	19.8711	6.70082e-10	-175.927	-97.0289
			5	-147.08650*	19.8711	5.36144e-11	-186.536	-107.637
		5	1	125.26750*	19.8711	9.07065e-09	85.8184	164.717
			2	115.37600*	19.8711	8.43225e-08	75.9269	154.825
			3	10.6085	19.8711	0.594681	-28.8406	50.0576
			4	147.08650*	19.8711	5.36144e-11	107.637	186.536
SS	LSD	1	2	2.8755	22.6934	0.899437	-42.1766	47.9276
			3	-20.149	22.6934	0.376849	-65.2011	24.9031
			4	59.69950*	22.6934	0.00994211	14.6474	104.752
			5	85.68700*	22.6934	0.000277775	40.6349	130.739
		2	1	-2.8755	22.6934	0.899437	-47.9276	42.1766
			3	-23.0245	22.6934	0.312879	-68.0766	22.0276
			4	56.82400*	22.6934	0.0139852	11.7719	101.876
			5	82.81150*	22.6934	0.000429972	37.7594	127.864
		3	1	20.149	22.6934	0.376849	-24.9031	65.2011
			2	23.0245	22.6934	0.312879	-22.0276	68.0766
			4	79.84850*	22.6934	0.000667696	34.7964	124.901
			5	105.83600*	22.6934	1.01431e-05	60.7839	150.888
		4	1	-59.69950*	22.6934	0.00994211	-104.752	-14.6474
			2	-56.82400*	22.6934	0.0139852	-101.876	-11.7719
			3	-79.84850*	22.6934	0.000667696	-124.901	-34.7964
			5	25.9875	22.6934	0.255021	-19.0646	71.0396
		5	1	-85.68700*	22.6934	0.000277775	-130.739	-40.6349
			2	-82.81150*	22.6934	0.000429972	-127.864	-37.7594
			3	-105.83600*	22.6934	1.01431e-05	-150.888	-60.7839
			4	-25.9875	22.6934	0.255021	-71.0396	19.0646
TN	LSD	1	2	-3.33	3.87147	0.391878	-11.0158	4.35584
			3	0.0605	3.87147	0.987565	-7.62534	7.74634
			4	-16.33150*	3.87147	5.61954e-05	-24.0173	-8.64566
			5	-19.99750*	3.87147	1.31991e-06	-27.6833	-12.3117
		2	1	3.33	3.87147	0.391878	-4.35584	11.0158
			3	3.3905	3.87147	0.383366	-4.29534	11.0763
			4	-13.00150*	3.87147	0.00112972	-20.6873	-5.31566
			5	-16.66750*	3.87147	4.05689e-05	-24.3533	-8.98166
		3	1	-0.0605	3.87147	0.987565	-7.74634	7.62534
			2	-3.3905	3.87147	0.383366	-11.0763	4.29534
			4	-16.39200*	3.87147	5.30087e-05	-24.0778	-8.70616
			5	-20.05800*	3.87147	1.23654e-06	-27.7438	-12.3722
		4	1	16.33150*	3.87147	5.61954e-05	8.64566	24.0173
			2	13.00150*	3.87147	0.00112972	5.31566	20.6873
			3	16.39200*	3.87147	5.30087e-05	8.70616	24.0778
			5	-3.666	3.87147	0.346078	-11.3518	4.01984
		5	1	19.99750*	3.87147	1.31991e-06	12.3117	27.6833
			2	16.66750*	3.87147	4.05689e-05	8.98166	24.3533
			3	20.05800*	3.87147	1.23654e-06	12.3722	27.7438
			4	3.666	3.87147	0.346078	-4.01984	11.3518
TC	LSD	1	2	4.7955	3.18347	0.135289	-1.52449	11.1155
			3	7.35750*	3.18347	0.0229866	1.03751	13.6775
			4	5.066	3.18347	0.114855	-1.25399	11.386
			5	6.2645	3.18347	0.0520047	-0.055494	12.5845
		2	1	-4.7955	3.18347	0.135289	-11.1155	1.52449
			3	2.562	3.18347	0.422955	-3.75799	8.88199
			4	0.2705	3.18347	0.932464	-6.04949	6.59049
			5	1.469	3.18347	0.645534	-4.85099	7.78899
		3	1	-7.35750*	3.18347	0.0229866	-13.6775	-1.03751
			2	-2.562	3.18347	0.422955	-8.88199	3.75799
			4	-2.2915	3.18347	0.473408	-8.61149	4.02849
			5	-1.093	3.18347	0.732105	-7.41299	5.22699
		4	1	-5.066	3.18347	0.114855	-11.386	1.25399
			2	-0.2705	3.18347	0.932464	-6.59049	6.04949
			3	2.2915	3.18347	0.473408	-4.02849	8.61149
			5	1.1985	3.18347	0.707403	-5.12149	7.51849
		5	1	-6.2645	3.18347	0.0520047	-12.5845	0.055494
			2	-1.469	3.18347	0.645534	-7.78899	4.85099
			3	1.093	3.18347	0.732105	-5.22699	7.41299
			4	-1.1985	3.18347	0.707403	-7.51849	5.12149
TP	LSD	1	2	-.39000*	0.18185	0.0345344	-0.751018	-0.0289817
			3	-.40000*	0.18185	0.0302602	-0.761018	-0.0389817
			4	-.59200*	0.18185	0.00156967	-0.953018	-0.230982
			5	-.57550*	0.18185	0.0020861	-0.936518	-0.214482
		2	1	.39000*	0.18185	0.0345344	0.0289817	0.751018
			3	-0.01	0.18185	0.956262	-0.371018	0.351018
			4	-0.202	0.18185	0.269456	-0.563018	0.159018
			5	-0.1855	0.18185	0.310286	-0.546518	0.175518
		3	1	.40000*	0.18185	0.0302602	0.0389817	0.761018
			2	0.01	0.18185	0.956262	-0.351018	0.371018
			4	-0.192	0.18185	0.293731	-0.553018	0.169018
			5	-0.1755	0.18185	0.336955	-0.536518	0.185518
		4	1	.59200*	0.18185	0.00156967	0.230982	0.953018
			2	0.202	0.18185	0.269456	-0.159018	0.563018
			3	0.192	0.18185	0.293731	-0.169018	0.553018
			5	0.0165	0.18185	0.927895	-0.344518	0.377518
		5	1	.57550*	0.18185	0.0020861	0.214482	0.936518
			2	0.1855	0.18185	0.310286	-0.175518	0.546518
			3	0.1755	0.18185	0.336955	-0.185518	0.536518
			4	-0.0165	0.18185	0.927895	-0.377518	0.344518
*. The significance level for the difference in means is 0.05.
The Qi Sexuality Collection
NDF
proportions		Number of cases	Subset of Alpha = 0.05
			1	2	3
Duncana	5	20	27.9055
	3	20		30.46
	4	20		31.1595
	1	20			34.4825
	2	20			34.5545
	significance		1	0.444466	0.937169
The mean of each group in the chi-subset will be shown.
a. Sample size using the harmonic mean = 20.000。
ADF
proportions		Number of cases	Subset of Alpha = 0.05
			1	2
Duncana	5	20	16.766
	1	20		20.1895
	2	20		20.7225
	3	20		21.019
	4	20		21.308
	significance		1	0.219234
The mean of each group in the chi-subset will be shown.
a. Sample size using the harmonic mean = 20.000。
CP
proportions		Number of cases	Subset of Alpha = 0.05
			1	2
Duncana	4	20	88.5915
	1	20	110.41
	2	20	120.302
	3	20		225.07
	5	20		235.678
	significance		0.135377	0.594681
The mean of each group in the chi-subset will be shown.
a. Sample size using the harmonic mean = 20.000。
SS
proportions		Number of cases	Subset of Alpha = 0.05
			1	2
Duncana	5	20	205.643
	4	20	231.63
	2	20		288.454
	1	20		291.329
	3	20		311.478
	significance		0.255021	0.343893
The mean of each group in the chi-subset will be shown.
a. Sample size using the harmonic mean = 20.000。
TN
proportions		Number of cases	Subset of Alpha = 0.05
			1	2
Duncana	3	20	18.819
	1	20	18.8795
	2	20	22.2095
	4	20		35.211
	5	20		38.877
	significance		0.41421	0.346078
The mean of each group in the chi-subset will be shown.
a. Sample size using the harmonic mean = 20.000。
TC
proportions		Number of cases	Subset of Alpha = 0.05
			1	2
Duncana	3	20	425.747
	5	20	426.839	426.839
	4	20	428.038	428.038
	2	20	428.308	428.308
	1	20		433.104
	significance		0.471081	0.0745931
The mean of each group in the chi-subset will be shown.
a. Sample size using the harmonic mean = 20.000。
TP
proportions		Number of cases	Subset of Alpha = 0.05
			1	2
Duncana	1	20	1.654
	2	20		2.044
	3	20		2.054
	5	20		2.2295
	4	20		2.246
	significance		1	0.318728
The mean of each group in the chi-subset will be shown.
a. Sample size using the harmonic mean = 20.000。
