# Supplementary material for: Nitrogen and phosphorus fertilisers optimise root morphology and soil nutrients in mixed annual grass and bean sown grassland in alpine regions
Source: PLoS One. 2025 Apr 15;20(4):e0321308. doi: 10.1371/journal.pone.0321308 (PMC11999165; doi:10.1371/journal.pone.0321308)
Supplement: S1 Data — (ZIP) [file pone.0321308.s001.zip › data analysis/Forage quality of different fertiliser treatments.xlsx]

## Sheet: Sheet1
ONEWAY NDF ADF CP SS TN TC TP BY 施肥
/POLYNOMIAL=1
/STATISTICS DESCRIPTIVES EFFECTS HOMOGENEITY
/MISSING ANALYSIS
/POSTHOC=DUNCAN LSD ALPHA(0.05).
descriptions
			Number of cases	average value	standard deviation	standard error	95% confidence interval of the mean		minimum value	maximum values	Inter-component variance
							lower limit	limit
NDF	1		25	31.8704	3.56929	0.713857	30.3971	33.3437	27.67	38.27
	2		25	31.648	4.1205	0.824101	29.9471	33.3489	25.04	38.24
	3		25	30.32	2.83792	0.567583	29.1486	31.4914	26.63	39.24
	4		25	33.0112	4.24658	0.849316	31.2583	34.7641	24.1	39.03
	(grand) total		100	31.7124	3.80152	0.380152	30.9581	32.4667	24.1	39.24
	modelling	fixed effect			3.73516	0.373516	30.971	32.4538
		stochastic effect				0.551873	29.9561	33.4687			0.660201
ADF	1		25	21.3784	1.70725	0.341449	20.6737	22.0831	18.62	25.12
	2		25	19.5512	2.05775	0.41155	18.7018	20.4006	16.63	23.41
	3		25	19.5476	4.61191	0.922382	17.6439	21.4513	14.38	28.04
	4		25	19.5268	2.64182	0.528363	18.4363	20.6173	15.68	23.31
	(grand) total		100	20.001	3.03648	0.303648	19.3985	20.6035	14.38	28.04
	modelling	fixed effect			2.97481	0.297481	19.4105	20.5915
		stochastic effect				0.459165	18.5397	21.4623			0.48935
CP	1		25	202.714	99.6638	19.9328	161.575	243.853	91.49	329.73
	2		25	137.199	39.2839	7.85678	120.984	153.415	106.63	293.09
	3		25	163.282	122.6	24.5201	112.675	213.889	59.77	325.12
	4		25	120.846	31.3942	6.27884	107.887	133.805	68.95	181.79
	(grand) total		100	156.01	87.3535	8.73535	138.677	173.343	59.77	329.73
	modelling	fixed effect			82.9044	8.29044	139.554	172.467
		stochastic effect				17.8524	99.196	212.825			999.908
SS	1		25	217.187	91.7059	18.3412	179.333	255.042	90.83	329.86
	2		25	293.476	27.5857	5.51715	282.09	304.863	240.75	343.06
	3		25	245.067	108.843	21.7687	200.138	289.995	103.09	360.55
	4		25	307.097	24.1184	4.82369	297.142	317.053	273.9	356.55
	(grand) total		100	265.707	81.0288	8.10288	249.629	281.785	90.83	360.55
	modelling	fixed effect			73.4839	7.34839	251.12	280.293
		stochastic effect				20.9453	199.05	332.364			1538.83
TN	1		25	34.7752	17.0046	3.40093	27.756	41.7944	15.65	57.92
	2		25	23.8184	6.78209	1.35642	21.0189	26.6179	17.7	50.24
	3		25	27.754	20.4862	4.09724	19.2977	36.2103	10.67	56.15
	4		25	20.8492	5.34005	1.06801	18.6449	23.0535	12.06	30.19
	(grand) total		100	26.7992	14.7439	1.47439	23.8737	29.7247	10.67	57.92
	modelling	fixed effect			13.9942	1.39942	24.0214	29.577
		stochastic effect				3.01131	17.2159	36.3825			28.4384
TC	1		25	427.198	7.6481	1.52962	424.041	430.355	415.56	440.04
	2		25	432.765	10.4525	2.0905	428.45	437.079	416.37	445.95
	3		25	424.687	12.2046	2.44092	419.649	429.725	407.06	440.3
	4		25	428.979	8.65171	1.73034	425.408	432.55	414.03	442.74
	(grand) total		100	428.407	10.1815	1.01815	426.387	430.428	407.06	445.95
	modelling	fixed effect			9.89384	0.989384	426.443	430.371
		stochastic effect				1.69841	423.002	433.812			7.62281
TP	1		25	2.4176	0.577129	0.115426	2.17937	2.65583	1.55	3.2
	2		25	1.9884	0.457681	0.0915363	1.79948	2.17732	1.36	2.77
	3		25	1.9804	0.762925	0.152585	1.66548	2.29532	1.23	3.16
	4		25	1.7956	0.395991	0.0791982	1.63214	1.95906	1.2	2.33
	(grand) total		100	2.0455	0.602722	0.0602722	1.92591	2.16509	1.2	3.2
	modelling	fixed effect			0.565997	0.0565997	1.93315	2.15785
		stochastic effect				0.131785	1.6261	2.4649			0.0566548
variance chi-square test
	Levin statistics	Degree of freedom 1	Degrees of freedom 2	significance
NDF	2.32343	3	96	0.0798289
ADF	22.2233	3	96	5.19111e-11
CP	90.7194	3	96	6.48264e-28
SS	81.5857	3	96	2.61808e-26
TN	85.9312	3	96	4.34871e-27
TC	4.17991	3	96	0.00792889
TP	13.8685	3	96	1.38383e-07
ANOVA
				square sum (e.g. equation of squares)	(number of) degrees of freedom (physics)	mean square	F	significance
NDF	intergroup	(Combined)		91.3693	3	30.4564	2.18304	0.0950136
		linear term	comparative	5.48314	1	5.48314	0.393017	0.532206
			misalignment	85.8861	2	42.9431	3.07805	0.0506213
	within a group			1339.33	96	13.9514
	(grand) total			1430.7	99
ADF	intergroup	(Combined)		63.2497	3	21.0832	2.38242	0.0741871
		linear term	comparative	38.6198	1	38.6198	4.36407	0.03935
			misalignment	24.6299	2	12.315	1.3916	0.253647
	within a group			849.551	96	8.84949
	(grand) total			912.801	99
CP	intergroup	(Combined)		95612.5	3	31870.8	4.63702	0.00451361
		linear term	comparative	60236.9	1	60236.9	8.76412	0.00387046
			misalignment	35375.5	2	17687.8	2.57346	0.0815248
	within a group			659821	96	6873.13
	(grand) total			755433	99
SS	intergroup	(Combined)		131612	3	43870.6	8.12437	7.07552e-05
		linear term	comparative	61228.4	1	61228.4	11.3388	0.00109329
			misalignment	70383.5	2	35191.8	6.51713	0.00221817
	within a group			518389	96	5399.88
	(grand) total			650001	99
TN	intergroup	(Combined)		2720.4	3	906.799	4.63034	0.00455079
		linear term	comparative	1790.06	1	1790.06	9.14048	0.00320644
			misalignment	930.338	2	465.169	2.37527	0.0984341
	within a group			18800.5	96	195.839
	(grand) total			21520.9	99
TC	intergroup	(Combined)		865.375	3	288.458	2.94682	0.036728
		linear term	comparative	9.35986	1	9.35986	0.0956179	0.757823
			misalignment	856.015	2	428.008	4.37241	0.0152284
	within a group			9397.26	96	97.8882
	(grand) total			10262.6	99
TP	intergroup	(Combined)		5.21017	3	1.73672	5.42128	0.00173215
		linear term	comparative	4.38985	1	4.38985	13.7031	0.000357255
			misalignment	0.820326	2	0.410163	1.28035	0.282644
	within a group			30.7539	96	0.320353
	(grand) total			35.9641	99
after-test
multiple comparisons
implicit variable				mean difference (I-J)	standard error	significance	95% confidence interval of the mean
							lower limit	limit
NDF	LSD	1	2	0.2224	1.05646	0.833713	-1.87466	2.31946
			3	1.5504	1.05646	0.145498	-0.54666	3.64746
			4	-1.1408	1.05646	0.282923	-3.23786	0.95626
		2	1	-0.2224	1.05646	0.833713	-2.31946	1.87466
			3	1.328	1.05646	0.211794	-0.76906	3.42506
			4	-1.3632	1.05646	0.20003	-3.46026	0.73386
		3	1	-1.5504	1.05646	0.145498	-3.64746	0.54666
			2	-1.328	1.05646	0.211794	-3.42506	0.76906
			4	-2.69120*	1.05646	0.0124421	-4.78826	-0.59414
		4	1	1.1408	1.05646	0.282923	-0.95626	3.23786
			2	1.3632	1.05646	0.20003	-0.73386	3.46026
			3	2.69120*	1.05646	0.0124421	0.59414	4.78826
ADF	LSD	1	2	1.82720*	0.841403	0.0323491	0.157028	3.49737
			3	1.83080*	0.841403	0.0320179	0.160628	3.50097
			4	1.85160*	0.841403	0.0301616	0.181428	3.52177
		2	1	-1.82720*	0.841403	0.0323491	-3.49737	-0.157028
			3	0.0036	0.841403	0.996595	-1.66657	1.67377
			4	0.0244	0.841403	0.976925	-1.64577	1.69457
		3	1	-1.83080*	0.841403	0.0320179	-3.50097	-0.160628
			2	-0.0036	0.841403	0.996595	-1.67377	1.66657
			4	0.0208	0.841403	0.980329	-1.64937	1.69097
		4	1	-1.85160*	0.841403	0.0301616	-3.52177	-0.181428
			2	-0.0244	0.841403	0.976925	-1.69457	1.64577
			3	-0.0208	0.841403	0.980329	-1.69097	1.64937
CP	LSD	1	2	65.51480*	23.4489	0.00628675	18.9691	112.06
			3	39.432	23.4489	0.0958941	-7.11368	85.9777
			4	81.86800*	23.4489	0.000727987	35.3223	128.414
		2	1	-65.51480*	23.4489	0.00628675	-112.06	-18.9691
			3	-26.0828	23.4489	0.268776	-72.6285	20.4629
			4	16.3532	23.4489	0.48724	-30.1925	62.8989
		3	1	-39.432	23.4489	0.0958941	-85.9777	7.11368
			2	26.0828	23.4489	0.268776	-20.4629	72.6285
			4	42.436	23.4489	0.0734679	-4.10968	88.9817
		4	1	-81.86800*	23.4489	0.000727987	-128.414	-35.3223
			2	-16.3532	23.4489	0.48724	-62.8989	30.1925
			3	-42.436	23.4489	0.0734679	-88.9817	4.10968
SS	LSD	1	2	-76.28920*	20.7844	0.000397791	-117.546	-35.0325
			3	-27.8796	20.7844	0.182964	-69.1363	13.3771
			4	-89.91000*	20.7844	3.72105e-05	-131.167	-48.6533
		2	1	76.28920*	20.7844	0.000397791	35.0325	117.546
			3	48.40960*	20.7844	0.0219488	7.15292	89.6663
			4	-13.6208	20.7844	0.513817	-54.8775	27.6359
		3	1	27.8796	20.7844	0.182964	-13.3771	69.1363
			2	-48.40960*	20.7844	0.0219488	-89.6663	-7.15292
			4	-62.03040*	20.7844	0.0036029	-103.287	-20.7737
		4	1	89.91000*	20.7844	3.72105e-05	48.6533	131.167
			2	13.6208	20.7844	0.513817	-27.6359	54.8775
			3	62.03040*	20.7844	0.0036029	20.7737	103.287
TN	LSD	1	2	10.95680*	3.95817	0.00676567	3.0999	18.8137
			3	7.0212	3.95817	0.0792585	-0.835699	14.8781
			4	13.92600*	3.95817	0.000665549	6.0691	21.7829
		2	1	-10.95680*	3.95817	0.00676567	-18.8137	-3.0999
			3	-3.9356	3.95817	0.322577	-11.7925	3.9213
			4	2.9692	3.95817	0.455002	-4.8877	10.8261
		3	1	-7.0212	3.95817	0.0792585	-14.8781	0.835699
			2	3.9356	3.95817	0.322577	-3.9213	11.7925
			4	6.9048	3.95817	0.0842822	-0.952099	14.7617
		4	1	-13.92600*	3.95817	0.000665549	-21.7829	-6.0691
			2	-2.9692	3.95817	0.455002	-10.8261	4.8877
			3	-6.9048	3.95817	0.0842822	-14.7617	0.952099
TC	LSD	1	2	-5.56640*	2.7984	0.0495323	-11.1212	-0.0116163
			3	2.5112	2.7984	0.371767	-3.04358	8.06598
			4	-1.7804	2.7984	0.526147	-7.33518	3.77438
		2	1	5.56640*	2.7984	0.0495323	0.0116163	11.1212
			3	8.07760*	2.7984	0.004812	2.52282	13.6324
			4	3.786	2.7984	0.17926	-1.76878	9.34078
		3	1	-2.5112	2.7984	0.371767	-8.06598	3.04358
			2	-8.07760*	2.7984	0.004812	-13.6324	-2.52282
			4	-4.2916	2.7984	0.12842	-9.84638	1.26318
		4	1	1.7804	2.7984	0.526147	-3.77438	7.33518
			2	-3.786	2.7984	0.17926	-9.34078	1.76878
			3	4.2916	2.7984	0.12842	-1.26318	9.84638
TP	LSD	1	2	.42920*	0.160088	0.00864027	0.111427	0.746973
			3	.43720*	0.160088	0.00751437	0.119427	0.754973
			4	.62200*	0.160088	0.000187886	0.304227	0.939773
		2	1	-.42920*	0.160088	0.00864027	-0.746973	-0.111427
			3	0.008	0.160088	0.960248	-0.309773	0.325773
			4	0.1928	0.160088	0.231421	-0.124973	0.510573
		3	1	-.43720*	0.160088	0.00751437	-0.754973	-0.119427
			2	-0.008	0.160088	0.960248	-0.325773	0.309773
			4	0.1848	0.160088	0.251217	-0.132973	0.502573
		4	1	-.62200*	0.160088	0.000187886	-0.939773	-0.304227
			2	-0.1928	0.160088	0.231421	-0.510573	0.124973
			3	-0.1848	0.160088	0.251217	-0.502573	0.132973
*. The significance level for the difference in means is 0.05.
The Qi Sexuality Collection
NDF
fertilise		Number of cases	Subset of Alpha = 0.05
			1	2
Duncana	3	25	30.32
	2	25	31.648	31.648
	1	25	31.8704	31.8704
	4	25		33.0112
	significance		0.169966	0.228031
The mean of each group in the chi-subset will be shown.
a. Sample size using the harmonic mean = 25.000。
ADF
fertilise		Number of cases	Subset of Alpha = 0.05
			1	2
Duncana	4	25	19.5268
	3	25	19.5476
	2	25	19.5512
	1	25		21.3784
	significance		0.97847	1
The mean of each group in the chi-subset will be shown.
a. Sample size using the harmonic mean = 25.000。
CP
fertilise		Number of cases	Subset of Alpha = 0.05
			1	2
Duncana	4	25	120.846
	2	25	137.199
	3	25	163.282	163.282
	1	25		202.714
	significance		0.0899699	0.0958941
The mean of each group in the chi-subset will be shown.
a. Sample size using the harmonic mean = 25.000。
SS
fertilise		Number of cases	Subset of Alpha = 0.05
			1	2
Duncana	1	25	217.187
	3	25	245.067
	2	25		293.476
	4	25		307.097
	significance		0.182964	0.513817
The mean of each group in the chi-subset will be shown.
a. Sample size using the harmonic mean = 25.000。
TN
fertilise		Number of cases	Subset of Alpha = 0.05
			1	2
Duncana	4	25	20.8492
	2	25	23.8184
	3	25	27.754	27.754
	1	25		34.7752
	significance		0.102301	0.0792585
The mean of each group in the chi-subset will be shown.
a. Sample size using the harmonic mean = 25.000。
TC
fertilise		Number of cases	Subset of Alpha = 0.05
			1	2
Duncana	3	25	424.687
	1	25	427.198	427.198
	4	25	428.979	428.979
	2	25		432.765
	significance		0.151398	0.0621187
The mean of each group in the chi-subset will be shown.
a. Sample size using the harmonic mean = 25.000。
TP
fertilise		Number of cases	Subset of Alpha = 0.05
			1	2
Duncana	4	25	1.7956
	3	25	1.9804
	2	25	1.9884
	1	25		2.4176
	significance		0.260763	1
The mean of each group in the chi-subset will be shown.
a. Sample size using the harmonic mean = 25.000。
