# Supplementary material for: Nitrogen and phosphorus fertilisers optimise root morphology and soil nutrients in mixed annual grass and bean sown grassland in alpine regions
Source: PLoS One. 2025 Apr 15;20(4):e0321308. doi: 10.1371/journal.pone.0321308 (PMC11999165; doi:10.1371/journal.pone.0321308)
Supplement: S1 Data — (ZIP) [file pone.0321308.s001.zip › data analysis/Forage root system of different fertiliser treatments.xlsx]

## Sheet: Sheet1
ONEWAY RL RSA RV RAD RPA BY 施肥
/POLYNOMIAL=1
/STATISTICS DESCRIPTIVES EFFECTS HOMOGENEITY
/MISSING ANALYSIS
/POSTHOC=DUNCAN LSD ALPHA(0.05).
descriptions
			Number of cases	average value	standard deviation	standard error	95% confidence interval of the mean		minimum value	maximum values	Inter-component variance
							lower limit	limit
RL	1		25	273.257	19.1802	3.83604	265.34	281.174	229.87	298.52
	2		25	294.184	18.5021	3.70042	286.547	301.822	248.21	319.24
	3		25	309.482	8.44202	1.6884	305.997	312.966	300.12	327.39
	4		25	293.042	34.5774	6.91547	278.769	307.315	223.36	324.49
	(grand) total		100	292.491	25.4246	2.54246	287.447	297.536	223.36	327.39
	modelling	fixed effect			22.2321	2.22321	288.078	296.904
		stochastic effect				7.42625	268.858	316.125			200.826
RSA	1		25	28.4286	4.20224	0.840448	26.694	30.1632	20.24	37.36
	2		25	46.1476	3.39273	0.678546	44.7472	47.548	41.03	51.78
	3		25	34.8252	7.72876	1.54575	31.6349	38.0155	20.24	44.23
	4		25	42.0892	6.5812	1.31624	39.3726	44.8058	31.26	55.5
	(grand) total		100	37.8727	8.87138	0.887138	36.1124	39.6329	20.24	55.5
	modelling	fixed effect			5.74924	0.574924	36.7314	39.0139
		stochastic effect				3.92355	25.3862	50.3591			60.2549
RV	1		25	1.1336	0.149691	0.0299382	1.07181	1.19539	0.87	1.38
	2		25	1.1188	0.242458	0.0484916	1.01872	1.21888	0.67	1.46
	3		25	0.9884	0.484963	0.0969926	0.788217	1.18858	0.14	1.51
	4		25	1.0868	0.470396	0.0940793	0.89263	1.28097	0.29	2.37
	(grand) total		100	1.0819	0.365477	0.0365477	1.00938	1.15442	0.14	2.37
	modelling	fixed effect			0.366625	0.0366625	1.00913	1.15467
		stochastic effect				.03666a	.9652a	1.1986a			-0.00110963
RAD	1		25	0.7128	0.216805	0.043361	0.623307	0.802293	0.37	0.96
	2		25	0.7124	0.248634	0.0497269	0.609769	0.815031	0.34	0.97
	3		25	0.6892	0.273754	0.0547507	0.5762	0.8022	0.29	0.99
	4		25	0.6992	0.253359	0.0506719	0.594618	0.803782	0.31	0.96
	(grand) total		100	0.7034	0.245374	0.0245374	0.654712	0.752088	0.29	0.99
	modelling	fixed effect			0.248976	0.0248976	0.653979	0.752821
		stochastic effect				.02490a	.6242a	.7826a			-0.00235001
RPA	1		25	12.267	4.29214	0.858428	10.4953	14.0387	5.27	20.26
	2		25	15.1412	4.00808	0.801617	13.4867	16.7957	8.69	20.26
	3		25	13.1822	5.47305	1.09461	10.923	15.4414	4.36	18.49
	4		25	13.716	4.42426	0.884852	11.8898	15.5422	7.09	19.4
	(grand) total		100	13.5766	4.6328	0.46328	12.6574	14.4958	4.36	20.26
	modelling	fixed effect			4.583	0.4583	12.6669	14.4863
		stochastic effect				0.601249	11.6632	15.49			0.605847
a. Warning: the between-component variance is negative. It is replaced with 0.0 when calculating this random effects measure.
variance chi-square test
	Levin statistics	Degree of freedom 1	Degrees of freedom 2	significance
RL	9.89342	3	96	9.57057e-06
RSA	5.37379	3	96	0.00183492
RV	10.7155	3	96	3.87215e-06
RAD	2.73072	3	96	0.0480852
RPA	4.44732	3	96	0.00570012
ANOVA
				square sum (e.g. equation of squares)	(number of) degrees of freedom (physics)	mean square	F	significance
RL	intergroup	(Combined)		16544.8	3	5514.92	11.1578	2.3948e-06
		linear term	comparative	6966.08	1	6966.08	14.0937	0.000297998
			misalignment	9578.69	2	4789.35	9.68979	0.000146835
	within a group			47449.7	96	494.267
	(grand) total			63994.4	99
RSA	intergroup	(Combined)		4618.28	3	1539.43	46.5733	1.14785e-18
		linear term	comparative	1099.6	1	1099.6	33.267	9.77353e-08
			misalignment	3518.68	2	1759.34	53.2265	2.78905e-16
	within a group			3173.17	96	33.0538
	(grand) total			7791.44	99
RV	intergroup	(Combined)		0.320019	3	0.106673	0.793617	0.500375
		linear term	comparative	0.0916658	1	0.0916658	0.681967	0.410958
			misalignment	0.228353	2	0.114177	0.849441	0.430842
	within a group			12.9037	96	0.134414
	(grand) total			13.2237	99
RAD	intergroup	(Combined)		0.009716	3	0.00323867	0.052246	0.984151
		linear term	comparative	0.00512	1	0.00512	0.0825955	0.77443
			misalignment	0.004596	2	0.002298	0.0370712	0.963621
	within a group			5.95093	96	0.0619888
	(grand) total			5.96064	99
RPA	intergroup	(Combined)		108.45	3	36.1501	1.72111	0.167797
		linear term	comparative	7.12818	1	7.12818	0.339374	0.561557
			misalignment	101.322	2	50.661	2.41198	0.0950514
	within a group			2016.37	96	21.0039
	(grand) total			2124.82	99
after-test
multiple comparisons
implicit variable				mean difference (I-J)	standard error	significance	95% confidence interval of the mean
							lower limit	limit
RL	LSD	1	2	-20.92720*	6.28819	0.00124115	-33.4092	-8.44523
			3	-36.22440*	6.28819	1.00817e-07	-48.7064	-23.7424
			4	-19.78480*	6.28819	0.00220195	-32.2668	-7.30283
		2	1	20.92720*	6.28819	0.00124115	8.44523	33.4092
			3	-15.29720*	6.28819	0.0168394	-27.7792	-2.81523
			4	1.1424	6.28819	0.856222	-11.3396	13.6244
		3	1	36.22440*	6.28819	1.00817e-07	23.7424	48.7064
			2	15.29720*	6.28819	0.0168394	2.81523	27.7792
			4	16.43960*	6.28819	0.0103804	3.95763	28.9216
		4	1	19.78480*	6.28819	0.00220195	7.30283	32.2668
			2	-1.1424	6.28819	0.856222	-13.6244	11.3396
			3	-16.43960*	6.28819	0.0103804	-28.9216	-3.95763
RSA	LSD	1	2	-17.71900*	1.62613	1.78988e-18	-20.9468	-14.4912
			3	-6.39660*	1.62613	0.000158161	-9.62445	-3.16875
			4	-13.66060*	1.62613	4.0044e-13	-16.8884	-10.4328
		2	1	17.71900*	1.62613	1.78988e-18	14.4912	20.9468
			3	11.32240*	1.62613	4.13637e-10	8.09455	14.5502
			4	4.05840*	1.62613	0.0142752	0.830553	7.28625
		3	1	6.39660*	1.62613	0.000158161	3.16875	9.62445
			2	-11.32240*	1.62613	4.13637e-10	-14.5502	-8.09455
			4	-7.26400*	1.62613	2.1667e-05	-10.4918	-4.03615
		4	1	13.66060*	1.62613	4.0044e-13	10.4328	16.8884
			2	-4.05840*	1.62613	0.0142752	-7.28625	-0.830553
			3	7.26400*	1.62613	2.1667e-05	4.03615	10.4918
RV	LSD	1	2	0.0148	0.103697	0.886808	-0.191037	0.220637
			3	0.1452	0.103697	0.164668	-0.0606372	0.351037
			4	0.0468	0.103697	0.652781	-0.159037	0.252637
		2	1	-0.0148	0.103697	0.886808	-0.220637	0.191037
			3	0.1304	0.103697	0.21162	-0.0754372	0.336237
			4	0.032	0.103697	0.758301	-0.173837	0.237837
		3	1	-0.1452	0.103697	0.164668	-0.351037	0.0606372
			2	-0.1304	0.103697	0.21162	-0.336237	0.0754372
			4	-0.0984	0.103697	0.345045	-0.304237	0.107437
		4	1	-0.0468	0.103697	0.652781	-0.252637	0.159037
			2	-0.032	0.103697	0.758301	-0.237837	0.173837
			3	0.0984	0.103697	0.345045	-0.107437	0.304237
RAD	LSD	1	2	0.0004	0.0704209	0.99548	-0.139384	0.140184
			3	0.0236	0.0704209	0.73826	-0.116184	0.163384
			4	0.0136	0.0704209	0.84727	-0.126184	0.153384
		2	1	-0.0004	0.0704209	0.99548	-0.140184	0.139384
			3	0.0232	0.0704209	0.742535	-0.116584	0.162984
			4	0.0132	0.0704209	0.851708	-0.126584	0.152984
		3	1	-0.0236	0.0704209	0.73826	-0.163384	0.116184
			2	-0.0232	0.0704209	0.742535	-0.162984	0.116584
			4	-0.01	0.0704209	0.887375	-0.149784	0.129784
		4	1	-0.0136	0.0704209	0.84727	-0.153384	0.126184
			2	-0.0132	0.0704209	0.851708	-0.152984	0.126584
			3	0.01	0.0704209	0.887375	-0.129784	0.149784
RPA	LSD	1	2	-2.87420*	1.29627	0.028963	-5.44727	-0.301127
			3	-0.9152	1.29627	0.481882	-3.48827	1.65787
			4	-1.449	1.29627	0.266432	-4.02207	1.12407
		2	1	2.87420*	1.29627	0.028963	0.301127	5.44727
			3	1.959	1.29627	0.134007	-0.614073	4.53207
			4	1.4252	1.29627	0.274315	-1.14787	3.99827
		3	1	0.9152	1.29627	0.481882	-1.65787	3.48827
			2	-1.959	1.29627	0.134007	-4.53207	0.614073
			4	-0.5338	1.29627	0.681406	-3.10687	2.03927
		4	1	1.449	1.29627	0.266432	-1.12407	4.02207
			2	-1.4252	1.29627	0.274315	-3.99827	1.14787
			3	0.5338	1.29627	0.681406	-2.03927	3.10687
*. The significance level for the difference in means is 0.05.
The Qi Sexuality Collection
RL
fertilise		Number of cases	Subset of Alpha = 0.05
			1	2	3
Duncana	1	25	273.257
	4	25		293.042
	2	25		294.184
	3	25			309.482
	significance		1	0.856222	1
The mean of each group in the chi-subset will be shown.
a. Sample size using the harmonic mean = 25.000。
RSA
fertilise		Number of cases	Subset of Alpha = 0.05
			1	2	3	4
Duncana	1	25	28.4286
	3	25		34.8252
	4	25			42.0892
	2	25				46.1476
	significance		1	1	1	1
The mean of each group in the chi-subset will be shown.
a. Sample size using the harmonic mean = 25.000。
RV
fertilise		Number of cases	Subset of Alpha = 0.05
			1
Duncana	3	25	0.9884
	4	25	1.0868
	2	25	1.1188
	1	25	1.1336
	significance		0.207525
The mean of each group in the chi-subset will be shown.
a. Sample size using the harmonic mean = 25.000。
RAD
fertilise		Number of cases	Subset of Alpha = 0.05
			1
Duncana	3	25	0.6892
	4	25	0.6992
	2	25	0.7124
	1	25	0.7128
	significance		0.764578
The mean of each group in the chi-subset will be shown.
a. Sample size using the harmonic mean = 25.000。
RPA
fertilise		Number of cases	Subset of Alpha = 0.05
			1	2
Duncana	1	25	12.267
	3	25	13.1822	13.1822
	4	25	13.716	13.716
	2	25		15.1412
	significance		0.296785	0.157496
The mean of each group in the chi-subset will be shown.
a. Sample size using the harmonic mean = 25.000。
