# Supplementary material for: Nitrogen and phosphorus fertilisers optimise root morphology and soil nutrients in mixed annual grass and bean sown grassland in alpine regions
Source: PLoS One. 2025 Apr 15;20(4):e0321308. doi: 10.1371/journal.pone.0321308 (PMC11999165; doi:10.1371/journal.pone.0321308)
Supplement: S1 Data — (ZIP) [file pone.0321308.s001.zip › data analysis/Forage soil nutrients from different fertiliser application and ratio interactions.xlsx]

## Sheet: Sheet1
ONEWAY STN SQN STP SQP SOC BY 交互
/POLYNOMIAL=1
/STATISTICS DESCRIPTIVES EFFECTS HOMOGENEITY
/MISSING ANALYSIS
/POSTHOC=DUNCAN LSD ALPHA(0.05).
descriptions
			Number of cases	average value	standard deviation	standard error	95% confidence interval of the mean		minimum value	maximum values	Inter-component variance
							lower limit	limit
STN	1.1		5	17.438	0.182565	0.0816456	4.51932	4.97268	4.61	5.03
	1.2		5	15.412	0.300283	0.134291	4.01515	4.76085	3.98	4.74
	1.3		5	13.338	0.196214	0.0877496	3.52637	4.01363	3.62	4.08
	1.4		5	8.476	0.171843	0.0768505	2.82063	3.24737	2.85	3.3
	1.5		5	6.671	0.183494	0.082061	3.57016	4.02584	3.51	3.98
	2.1		5	20.002	0.0792465	0.0354401	3.0756	3.2724	3.1	3.29
	2.2		5	17.936	0.148324	0.0663325	3.42583	3.79417	3.43	3.83
	2.3		5	15.948	0.204622	0.0915096	3.61793	4.12607	3.63	4.18
	2.4		5	12.198	0.300533	0.134402	3.69884	4.44516	3.74	4.49
	2.5		5	9.622	0.26987	0.12069	3.42891	4.09909	3.41	4.14
	3.1		5	17.82	0.279142	0.124836	2.8214	3.5146	2.91	3.61
	3.2		5	17.842	0.286758	0.128242	2.79994	3.51206	2.81	3.56
	3.3		5	16.718	0.0481664	0.0215407	3.20219	3.32181	3.2	3.33
	3.4		5	7.326	0.18593	0.0831505	6.27114	6.73286	6.32	6.77
	3.5		5	6.205	0.107378	0.0480208	5.86267	6.12933	5.89	6.15
	4.1		5	18.762	0.133903	0.0598832	3.35774	3.69026	3.37	3.71
	4.2		5	16.69	0.0336155	0.0150333	4.16226	4.24574	4.16	4.25
	4.3		5	15.964	0.10015	0.0447884	4.21165	4.46035	4.22	4.47
	4.4		5	8.324	0.19652	0.0878863	3.36799	3.85601	3.31	3.83
	4.5		5	8.84	0.310371	0.138802	3.14862	3.91938	3.06	3.89
	(grand) total		100	3.9761	0.905679	0.0905679	3.79639	4.15581	2.81	6.77
	modelling	fixed effect			0.203852	0.0203852	3.93553	4.01667
		stochastic effect				0.20246	3.55235	4.39985			0.811486
SQN	1.1		5	285.348	0.599266	0.268	284.604	286.092	284.41	285.75
	1.2		5	273.034	15.3432	6.86169	253.983	292.085	249.61	285.75
	1.3		5	241.314	15.7984	7.06527	221.698	260.93	226.86	266.34
	1.4		5	207.386	3.46483	1.54952	203.084	211.688	203.44	212.14
	1.5		5	238.772	3.71608	1.66188	234.158	243.386	233.55	243.59
	2.1		5	195.878	6.08583	2.72167	188.321	203.435	188.05	203.44
	2.2		5	233.414	6.45985	2.88893	225.393	241.435	224.18	240.24
	2.3		5	242.854	5.45832	2.44104	236.077	249.631	236.23	250.95
	2.4		5	252.022	8.47164	3.78863	241.503	262.541	241.58	263
	2.5		5	246.066	8.82589	3.94706	235.107	257.025	236.23	259.65
	3.1		5	196.208	13.8949	6.214	178.955	213.461	179.35	216.82
	3.2		5	218.026	6.03078	2.69705	210.538	225.514	208.79	224.85
	3.3		5	225.32	0.299082	0.133754	224.949	225.691	224.85	225.52
	3.4		5	383.652	5.4632	2.44322	376.869	390.435	378.1	391.48
	3.5		5	400.048	7.98167	3.56951	390.137	409.959	390.81	410.89
	4.1		5	222.508	5.60144	2.50504	215.553	229.463	214.81	228.87
	4.2		5	258.78	4.99297	2.23292	252.58	264.98	252.96	266.34
	4.3		5	262.26	1.64504	0.735683	260.217	264.303	259.65	263.66
	4.4		5	227.528	10.1485	4.53856	214.927	240.129	214.81	241.58
	4.5		5	225.386	17.6922	7.91218	203.418	247.354	198.75	246.27
	(grand) total		100	251.79	52.8284	5.28284	241.308	262.273	179.35	410.89
	modelling	fixed effect			8.85297	0.885297	250.028	253.552
		stochastic effect				11.9213	226.839	276.742			2826.68
STP	1.1		5	0.846	0.00547723	0.00244949	0.839199	0.852801	0.84	0.85
	1.2		5	0.8	0.03937	0.0176068	0.751116	0.848884	0.74	0.83
	1.3		5	0.736	0.0114018	0.00509902	0.721843	0.750157	0.72	0.75
	1.4		5	0.656	0.0151658	0.00678233	0.637169	0.674831	0.64	0.68
	1.5		5	0.694	0.0181659	0.00812404	0.671444	0.716556	0.67	0.72
	2.1		5	0.658	0.0130384	0.00583095	0.641811	0.674189	0.65	0.68
	2.2		5	0.744	0.00894427	0.004	0.732894	0.755106	0.73	0.75
	2.3		5	0.76	0.0316228	0.0141421	0.720735	0.799265	0.73	0.81
	2.4		5	0.834	0.0240832	0.0107703	0.804097	0.863903	0.8	0.86
	2.5		5	0.872	0.0083666	0.00374166	0.861611	0.882389	0.86	0.88
	3.1		5	0.656	0.0250998	0.011225	0.624834	0.687166	0.62	0.68
	3.2		5	0.656	0.0114018	0.00509902	0.641843	0.670157	0.64	0.67
	3.3		5	0.64	0.0187083	0.0083666	0.616771	0.663229	0.62	0.67
	3.4		5	0.986	0.0230217	0.0102956	0.957415	1.01459	0.95	1.01
	3.5		5	0.842	0.0383406	0.0171464	0.794394	0.889606	0.78	0.87
	4.1		5	0.716	0.00547723	0.00244949	0.709199	0.722801	0.71	0.72
	4.2		5	0.788	0.0083666	0.00374166	0.777611	0.798389	0.78	0.8
	4.3		5	0.812	0.0178885	0.008	0.789788	0.834212	0.8	0.84
	4.4		5	0.684	0.0181659	0.00812404	0.661444	0.706556	0.66	0.7
	4.5		5	0.744	0.0194936	0.0087178	0.719796	0.768204	0.72	0.77
	(grand) total		100	0.7562	0.0913289	0.00913289	0.738078	0.774322	0.62	1.01
	modelling	fixed effect			0.0205061	0.00205061	0.752119	0.760281
		stochastic effect				0.0204182	0.713464	0.798936			0.00825396
SQP	1.1		5	6.932	0.672808	0.300889	6.0966	7.7674	6.35	7.95
	1.2		5	9.346	0.283425	0.126752	8.99408	9.69792	9.05	9.75
	1.3		5	9.67	0.192354	0.0860233	9.43116	9.90884	9.4	9.9
	1.4		5	9.17	0.644787	0.288357	8.36939	9.97061	8.25	9.85
	1.5		5	9.66	0.444972	0.198997	9.10749	10.2125	9	10.2
	2.1		5	16.492	0.496608	0.22209	15.8754	17.1086	15.75	16.95
	2.2		5	16.99	0.905124	0.404784	15.8661	18.1139	15.65	17.85
	2.3		5	21.15	1.11243	0.497494	19.7687	22.5313	20.1	22.8
	2.4		5	32.84	2.43218	1.0877	29.82	35.86	30.55	36.45
	2.5		5	25.98	1.48728	0.665132	24.1333	27.8267	24	28
	3.1		5	25.106	0.259673	0.116129	24.7836	25.4284	24.75	25.4
	3.2		5	25.546	1.89956	0.849509	23.1874	27.9046	22.6	26.95
	3.3		5	22.572	1.67077	0.747191	20.4975	24.6465	20.65	24.85
	3.4		5	35.8	1.26491	0.565685	34.2294	37.3706	34.2	37.4
	3.5		5	16.976	1.53073	0.684563	15.0753	18.8767	14.55	18.25
	4.1		5	29.176	1.04218	0.466075	27.882	30.47	27.65	30.2
	4.2		5	28.72	0.933809	0.417612	27.5605	29.8795	27.4	29.8
	4.3		5	32.476	1.36396	0.60998	30.7824	34.1696	30.7	34.15
	4.4		5	12.636	0.521996	0.233444	11.9879	13.2841	11.85	13.25
	4.5		5	10.586	0.24079	0.107685	10.287	10.885	10.25	10.9
	(grand) total		100	19.8912	9.1015	0.91015	18.0853	21.6971	6.35	37.4
	modelling	fixed effect			1.14398	0.114398	19.6635	20.1189
		stochastic effect				2.06426	15.5707	24.2117			84.9615
SOC	1.1		5	49.852	1.80755	0.808359	47.6076	52.0964	48.29	52.59
	1.2		5	45.136	2.75209	1.23077	41.7188	48.5532	41.03	47.68
	1.3		5	40.046	1.75338	0.784134	37.8689	42.2231	38.59	42.72
	1.4		5	33.572	1.80815	0.808631	31.3269	35.8171	31.73	36.41
	1.5		5	41.18	1.87203	0.837198	38.8556	43.5044	38.27	43.19
	2.1		5	34.324	1.28481	0.574583	32.7287	35.9193	32.84	36.07
	2.2		5	40.662	1.03253	0.461762	39.3799	41.9441	39.96	42.28
	2.3		5	41.636	2.28771	1.0231	38.7954	44.4766	38.58	44.73
	2.4		5	45.956	4.0442	1.80862	40.9345	50.9775	40.99	51.21
	2.5		5	40.426	2.59829	1.16199	37.1998	43.6522	36.89	43.82
	3.1		5	35.364	2.45862	1.09953	32.3112	38.4168	32.9	39.23
	3.2		5	33.248	2.85472	1.27667	29.7034	36.7926	29.17	36.89
	3.3		5	35.57	0.074162	0.0331662	35.4779	35.6621	35.46	35.64
	3.4		5	74.426	0.539194	0.241135	73.7565	75.0955	73.69	75.14
	3.5		5	63.716	0.411193	0.183891	63.2054	64.2266	63.19	64.28
	4.1		5	39.176	1.06143	0.474685	37.8581	40.4939	37.92	40.6
	4.2		5	45.158	0.155949	0.0697424	44.9644	45.3516	44.92	45.29
	4.3		5	45.176	0.292541	0.130828	44.8128	45.5392	44.72	45.49
	4.4		5	40.734	2.8779	1.28704	37.1606	44.3074	36.21	43.64
	4.5		5	38.088	3.02006	1.35061	34.3381	41.8379	33.31	40.93
	(grand) total		100	43.1723	10.0415	1.00415	41.1798	45.1648	29.17	75.14
	modelling	fixed effect			2.06211	0.206211	42.7619	43.5827
		stochastic effect				2.25274	38.4573	47.8873			100.647
variance chi-square test
	Levin statistics	Degree of freedom 1	Degrees of freedom 2	significance
STN	1.62724	19	80	0.0693992
SQN	2.84483	19	80	0.000600646
STP	2.84363	19	80	0.000603563
SQP	4.2042	19	80	2.86605e-06
SOC	2.95177	19	80	0.000390824
ANOVA
				square sum (e.g. equation of squares)	(number of) degrees of freedom (physics)	mean square	F	significance
STN	intergroup	(Combined)		77.8807	19	4.09899	98.6388	1.92567e-47
		linear term	comparative	0.561692	1	0.561692	13.5167	0.000426525
			misalignment	77.319	18	4.2955	103.368	1.09674e-47
	within a group			3.32444	80	0.0415555
	(grand) total			81.2052	99
SQN	intergroup	(Combined)		270023	19	14211.8	181.33	1.26739e-57
		linear term	comparative	2097.37	1	2097.37	26.7607	1.66729e-06
			misalignment	267926	18	14884.8	189.917	7.35609e-58
	within a group			6270.01	80	78.3751
	(grand) total			276293	99
STP	intergroup	(Combined)		0.792116	19	0.0416903	99.1446	1.5853e-47
		linear term	comparative	0.000423811	1	0.000423811	1.00787	0.31844
			misalignment	0.791692	18	0.0439829	104.597	6.99622e-48
	within a group			0.03364	80	0.0004205
	(grand) total			0.825756	99
SQP	intergroup	(Combined)		8096.2	19	426.116	325.603	1.39987e-67
		linear term	comparative	2278.31	1	2278.31	1740.9	4.6853e-56
			misalignment	5817.9	18	323.216	246.976	2.58823e-62
	within a group			104.696	80	1.3087
	(grand) total			8200.9	99
SOC	intergroup	(Combined)		9642.23	19	507.486	119.344	1.33021e-50
		linear term	comparative	127.663	1	127.663	30.0222	4.81185e-07
			misalignment	9514.57	18	528.587	124.306	9.55903e-51
	within a group			340.183	80	4.25229
	(grand) total			9982.41	99
after-test
multiple comparisons
implicit variable				mean difference (I-J)	standard error	significance	95% confidence interval of the mean
							lower limit	limit
STN	LSD	1.1	1.2	.35800*	0.128927	0.00683583	0.101427	0.614573
			1.3	.97600*	0.128927	5.59119e-11	0.719427	1.23257
			1.4	1.71200*	0.128927	6.30557e-22	1.45543	1.96857
			1.5	.94800*	0.128927	1.47742e-10	0.691427	1.20457
			2.1	1.57200*	0.128927	6.23927e-20	1.31543	1.82857
			2.2	1.13600*	0.128927	2.06451e-13	0.879427	1.39257
			2.3	.87400*	0.128927	1.87998e-09	0.617427	1.13057
			2.4	.67400*	0.128927	1.33838e-06	0.417427	0.930573
			2.5	.98200*	0.128927	4.53787e-11	0.725427	1.23857
			3.1	1.57800*	0.128927	5.10989e-20	1.32143	1.83457
			3.2	1.59000*	0.128927	3.42989e-20	1.33343	1.84657
			3.3	1.48400*	0.128927	1.19847e-18	1.22743	1.74057
			3.4	-1.75600*	0.128927	1.53177e-22	-2.01257	-1.49943
			3.5	-1.25000*	0.128927	3.80101e-15	-1.50657	-0.993427
			4.1	1.22200*	0.128927	1.01173e-14	0.965427	1.47857
			4.2	.54200*	0.128927	6.78439e-05	0.285427	0.798573
			4.3	.41000*	0.128927	0.00209513	0.153427	0.666573
			4.4	1.13400*	0.128927	2.21469e-13	0.877427	1.39057
			4.5	1.21200*	0.128927	1.43583e-14	0.955427	1.46857
		1.2	1.1	-.35800*	0.128927	0.00683583	-0.614573	-0.101427
			1.3	.61800*	0.128927	7.44663e-06	0.361427	0.874573
			1.4	1.35400*	0.128927	1.02419e-16	1.09743	1.61057
			1.5	.59000*	0.128927	1.70994e-05	0.333427	0.846573
			2.1	1.21400*	0.128927	1.33872e-14	0.957427	1.47057
			2.2	.77800*	0.128927	4.71855e-08	0.521427	1.03457
			2.3	.51600*	0.128927	0.000139327	0.259427	0.772573
			2.4	.31600*	0.128927	0.0164263	0.0594269	0.572573
			2.5	.62400*	0.128927	6.21639e-06	0.367427	0.880573
			3.1	1.22000*	0.128927	1.08509e-14	0.963427	1.47657
			3.2	1.23200*	0.128927	7.13053e-15	0.975427	1.48857
			3.3	1.12600*	0.128927	2.93291e-13	0.869427	1.38257
			3.4	-2.11400*	0.128927	2.64081e-27	-2.37057	-1.85743
			3.5	-1.60800*	0.128927	1.88962e-20	-1.86457	-1.35143
			4.1	.86400*	0.128927	2.64213e-09	0.607427	1.12057
			4.2	0.184	0.128927	0.157425	-0.0725731	0.440573
			4.3	0.052	0.128927	0.687782	-0.204573	0.308573
			4.4	.77600*	0.128927	5.0402e-08	0.519427	1.03257
			4.5	.85400*	0.128927	3.70975e-09	0.597427	1.11057
		1.3	1.1	-.97600*	0.128927	5.59119e-11	-1.23257	-0.719427
			1.2	-.61800*	0.128927	7.44663e-06	-0.874573	-0.361427
			1.4	.73600*	0.128927	1.86162e-07	0.479427	0.992573
			1.5	-0.028	0.128927	0.828623	-0.284573	0.228573
			2.1	.59600*	0.128927	1.43325e-05	0.339427	0.852573
			2.2	0.16	0.128927	0.218228	-0.0965731	0.416573
			2.3	-0.102	0.128927	0.431199	-0.358573	0.154573
			2.4	-.30200*	0.128927	0.021646	-0.558573	-0.0454269
			2.5	0.006	0.128927	0.962997	-0.250573	0.262573
			3.1	.60200*	0.128927	1.20026e-05	0.345427	0.858573
			3.2	.61400*	0.128927	8.39532e-06	0.357427	0.870573
			3.3	.50800*	0.128927	0.000173156	0.251427	0.764573
			3.4	-2.73200*	0.128927	1.4729e-34	-2.98857	-2.47543
			3.5	-2.22600*	0.128927	1.04373e-28	-2.48257	-1.96943
			4.1	0.246	0.128927	0.0599718	-0.0105731	0.502573
			4.2	-.43400*	0.128927	0.00117305	-0.690573	-0.177427
			4.3	-.56600*	0.128927	3.43245e-05	-0.822573	-0.309427
			4.4	0.158	0.128927	0.223983	-0.0985731	0.414573
			4.5	0.236	0.128927	0.0709005	-0.0205731	0.492573
		1.4	1.1	-1.71200*	0.128927	6.30557e-22	-1.96857	-1.45543
			1.2	-1.35400*	0.128927	1.02419e-16	-1.61057	-1.09743
			1.3	-.73600*	0.128927	1.86162e-07	-0.992573	-0.479427
			1.5	-.76400*	0.128927	7.47772e-08	-1.02057	-0.507427
			2.1	-0.14	0.128927	0.280791	-0.396573	0.116573
			2.2	-.57600*	0.128927	2.5722e-05	-0.832573	-0.319427
			2.3	-.83800*	0.128927	6.37175e-09	-1.09457	-0.581427
			2.4	-1.03800*	0.128927	6.42383e-12	-1.29457	-0.781427
			2.5	-.73000*	0.128927	2.25982e-07	-0.986573	-0.473427
			3.1	-0.134	0.128927	0.301775	-0.390573	0.122573
			3.2	-0.122	0.128927	0.34686	-0.378573	0.134573
			3.3	-0.228	0.128927	0.0807993	-0.484573	0.0285731
			3.4	-3.46800*	0.128927	7.83915e-42	-3.72457	-3.21143
			3.5	-2.96200*	0.128927	5.64457e-37	-3.21857	-2.70543
			4.1	-.49000*	0.128927	0.000280352	-0.746573	-0.233427
			4.2	-1.17000*	0.128927	6.2594e-14	-1.42657	-0.913427
			4.3	-1.30200*	0.128927	6.2082e-16	-1.55857	-1.04543
			4.4	-.57800*	0.128927	2.42721e-05	-0.834573	-0.321427
			4.5	-.50000*	0.128927	0.000214777	-0.756573	-0.243427
		1.5	1.1	-.94800*	0.128927	1.47742e-10	-1.20457	-0.691427
			1.2	-.59000*	0.128927	1.70994e-05	-0.846573	-0.333427
			1.3	0.028	0.128927	0.828623	-0.228573	0.284573
			1.4	.76400*	0.128927	7.47772e-08	0.507427	1.02057
			2.1	.62400*	0.128927	6.21639e-06	0.367427	0.880573
			2.2	0.188	0.128927	0.148703	-0.0685731	0.444573
			2.3	-0.074	0.128927	0.5676	-0.330573	0.182573
			2.4	-.27400*	0.128927	0.0366529	-0.530573	-0.0174269
			2.5	0.034	0.128927	0.792678	-0.222573	0.290573
			3.1	.63000*	0.128927	5.18509e-06	0.373427	0.886573
			3.2	.64200*	0.128927	3.59862e-06	0.385427	0.898573
			3.3	.53600*	0.128927	8.02401e-05	0.279427	0.792573
			3.4	-2.70400*	0.128927	2.9659e-34	-2.96057	-2.44743
			3.5	-2.19800*	0.128927	2.32026e-28	-2.45457	-1.94143
			4.1	.27400*	0.128927	0.0366529	0.0174269	0.530573
			4.2	-.40600*	0.128927	0.00230306	-0.662573	-0.149427
			4.3	-.53800*	0.128927	7.58836e-05	-0.794573	-0.281427
			4.4	0.186	0.128927	0.153016	-0.0705731	0.442573
			4.5	.26400*	0.128927	0.0438739	0.00742687	0.520573
		2.1	1.1	-1.57200*	0.128927	6.23927e-20	-1.82857	-1.31543
			1.2	-1.21400*	0.128927	1.33872e-14	-1.47057	-0.957427
			1.3	-.59600*	0.128927	1.43325e-05	-0.852573	-0.339427
			1.4	0.14	0.128927	0.280791	-0.116573	0.396573
			1.5	-.62400*	0.128927	6.21639e-06	-0.880573	-0.367427
			2.2	-.43600*	0.128927	0.00111666	-0.692573	-0.179427
			2.3	-.69800*	0.128927	6.2886e-07	-0.954573	-0.441427
			2.4	-.89800*	0.128927	8.27682e-10	-1.15457	-0.641427
			2.5	-.59000*	0.128927	1.70994e-05	-0.846573	-0.333427
			3.1	0.006	0.128927	0.962997	-0.250573	0.262573
			3.2	0.018	0.128927	0.889316	-0.238573	0.274573
			3.3	-0.088	0.128927	0.496859	-0.344573	0.168573
			3.4	-3.32800*	0.128927	1.51283e-40	-3.58457	-3.07143
			3.5	-2.82200*	0.128927	1.60595e-35	-3.07857	-2.56543
			4.1	-.35000*	0.128927	0.00812316	-0.606573	-0.0934269
			4.2	-1.03000*	0.128927	8.49892e-12	-1.28657	-0.773427
			4.3	-1.16200*	0.128927	8.28795e-14	-1.41857	-0.905427
			4.4	-.43800*	0.128927	0.00106283	-0.694573	-0.181427
			4.5	-.36000*	0.128927	0.00654461	-0.616573	-0.103427
		2.2	1.1	-1.13600*	0.128927	2.06451e-13	-1.39257	-0.879427
			1.2	-.77800*	0.128927	4.71855e-08	-1.03457	-0.521427
			1.3	-0.16	0.128927	0.218228	-0.416573	0.0965731
			1.4	.57600*	0.128927	2.5722e-05	0.319427	0.832573
			1.5	-0.188	0.128927	0.148703	-0.444573	0.0685731
			2.1	.43600*	0.128927	0.00111666	0.179427	0.692573
			2.3	-.26200*	0.128927	0.0454566	-0.518573	-0.00542687
			2.4	-.46200*	0.128927	0.000581097	-0.718573	-0.205427
			2.5	-0.154	0.128927	0.235822	-0.410573	0.102573
			3.1	.44200*	0.128927	0.000962413	0.185427	0.698573
			3.2	.45400*	0.128927	0.000712211	0.197427	0.710573
			3.3	.34800*	0.128927	0.00847781	0.0914269	0.604573
			3.4	-2.89200*	0.128927	2.96663e-36	-3.14857	-2.63543
			3.5	-2.38600*	0.128927	1.21392e-30	-2.64257	-2.12943
			4.1	0.086	0.128927	0.506664	-0.170573	0.342573
			4.2	-.59400*	0.128927	1.52026e-05	-0.850573	-0.337427
			4.3	-.72600*	0.128927	2.57072e-07	-0.982573	-0.469427
			4.4	-0.002	0.128927	0.987662	-0.258573	0.254573
			4.5	0.076	0.128927	0.5572	-0.180573	0.332573
		2.3	1.1	-.87400*	0.128927	1.87998e-09	-1.13057	-0.617427
			1.2	-.51600*	0.128927	0.000139327	-0.772573	-0.259427
			1.3	0.102	0.128927	0.431199	-0.154573	0.358573
			1.4	.83800*	0.128927	6.37175e-09	0.581427	1.09457
			1.5	0.074	0.128927	0.5676	-0.182573	0.330573
			2.1	.69800*	0.128927	6.2886e-07	0.441427	0.954573
			2.2	.26200*	0.128927	0.0454566	0.00542687	0.518573
			2.4	-0.2	0.128927	0.124786	-0.456573	0.0565731
			2.5	0.108	0.128927	0.404705	-0.148573	0.364573
			3.1	.70400*	0.128927	5.19772e-07	0.447427	0.960573
			3.2	.71600*	0.128927	3.54396e-07	0.459427	0.972573
			3.3	.61000*	0.128927	9.46129e-06	0.353427	0.866573
			3.4	-2.63000*	0.128927	1.93282e-33	-2.88657	-2.37343
			3.5	-2.12400*	0.128927	1.97144e-27	-2.38057	-1.86743
			4.1	.34800*	0.128927	0.00847781	0.0914269	0.604573
			4.2	-.33200*	0.128927	0.0118633	-0.588573	-0.0754269
			4.3	-.46400*	0.128927	0.000552092	-0.720573	-0.207427
			4.4	.26000*	0.128927	0.047088	0.00342687	0.516573
			4.5	.33800*	0.128927	0.0104717	0.0814269	0.594573
		2.4	1.1	-.67400*	0.128927	1.33838e-06	-0.930573	-0.417427
			1.2	-.31600*	0.128927	0.0164263	-0.572573	-0.0594269
			1.3	.30200*	0.128927	0.021646	0.0454269	0.558573
			1.4	1.03800*	0.128927	6.42383e-12	0.781427	1.29457
			1.5	.27400*	0.128927	0.0366529	0.0174269	0.530573
			2.1	.89800*	0.128927	8.27682e-10	0.641427	1.15457
			2.2	.46200*	0.128927	0.000581097	0.205427	0.718573
			2.3	0.2	0.128927	0.124786	-0.0565731	0.456573
			2.5	.30800*	0.128927	0.0192513	0.0514269	0.564573
			3.1	.90400*	0.128927	6.73706e-10	0.647427	1.16057
			3.2	.91600*	0.128927	4.45992e-10	0.659427	1.17257
			3.3	.81000*	0.128927	1.63091e-08	0.553427	1.06657
			3.4	-2.43000*	0.128927	3.68411e-31	-2.68657	-2.17343
			3.5	-1.92400*	0.128927	7.8861e-25	-2.18057	-1.66743
			4.1	.54800*	0.128927	5.73041e-05	0.291427	0.804573
			4.2	-0.132	0.128927	0.309	-0.388573	0.124573
			4.3	-.26400*	0.128927	0.0438739	-0.520573	-0.00742687
			4.4	.46000*	0.128927	0.000611543	0.203427	0.716573
			4.5	.53800*	0.128927	7.58836e-05	0.281427	0.794573
		2.5	1.1	-.98200*	0.128927	4.53787e-11	-1.23857	-0.725427
			1.2	-.62400*	0.128927	6.21639e-06	-0.880573	-0.367427
			1.3	-0.006	0.128927	0.962997	-0.262573	0.250573
			1.4	.73000*	0.128927	2.25982e-07	0.473427	0.986573
			1.5	-0.034	0.128927	0.792678	-0.290573	0.222573
			2.1	.59000*	0.128927	1.70994e-05	0.333427	0.846573
			2.2	0.154	0.128927	0.235822	-0.102573	0.410573
			2.3	-0.108	0.128927	0.404705	-0.364573	0.148573
			2.4	-.30800*	0.128927	0.0192513	-0.564573	-0.0514269
			3.1	.59600*	0.128927	1.43325e-05	0.339427	0.852573
			3.2	.60800*	0.128927	1.00426e-05	0.351427	0.864573
			3.3	.50200*	0.128927	0.000203555	0.245427	0.758573
			3.4	-2.73800*	0.128927	1.26858e-34	-2.99457	-2.48143
			3.5	-2.23200*	0.128927	8.8018e-29	-2.48857	-1.97543
			4.1	0.24	0.128927	0.066344	-0.0165731	0.496573
			4.2	-.44000*	0.128927	0.00101144	-0.696573	-0.183427
			4.3	-.57200*	0.128927	2.88777e-05	-0.828573	-0.315427
			4.4	0.152	0.128927	0.241908	-0.104573	0.408573
			4.5	0.23	0.128927	0.0782231	-0.0265731	0.486573
		3.1	1.1	-1.57800*	0.128927	5.10989e-20	-1.83457	-1.32143
			1.2	-1.22000*	0.128927	1.08509e-14	-1.47657	-0.963427
			1.3	-.60200*	0.128927	1.20026e-05	-0.858573	-0.345427
			1.4	0.134	0.128927	0.301775	-0.122573	0.390573
			1.5	-.63000*	0.128927	5.18509e-06	-0.886573	-0.373427
			2.1	-0.006	0.128927	0.962997	-0.262573	0.250573
			2.2	-.44200*	0.128927	0.000962413	-0.698573	-0.185427
			2.3	-.70400*	0.128927	5.19772e-07	-0.960573	-0.447427
			2.4	-.90400*	0.128927	6.73706e-10	-1.16057	-0.647427
			2.5	-.59600*	0.128927	1.43325e-05	-0.852573	-0.339427
			3.2	0.012	0.128927	0.926076	-0.244573	0.268573
			3.3	-0.094	0.128927	0.468073	-0.350573	0.162573
			3.4	-3.33400*	0.128927	1.32992e-40	-3.59057	-3.07743
			3.5	-2.82800*	0.128927	1.38788e-35	-3.08457	-2.57143
			4.1	-.35600*	0.128927	0.00713886	-0.612573	-0.0994269
			4.2	-1.03600*	0.128927	6.88959e-12	-1.29257	-0.779427
			4.3	-1.16800*	0.128927	6.71442e-14	-1.42457	-0.911427
			4.4	-.44400*	0.128927	0.00091563	-0.700573	-0.187427
			4.5	-.36600*	0.128927	0.00573782	-0.622573	-0.109427
		3.2	1.1	-1.59000*	0.128927	3.42989e-20	-1.84657	-1.33343
			1.2	-1.23200*	0.128927	7.13053e-15	-1.48857	-0.975427
			1.3	-.61400*	0.128927	8.39532e-06	-0.870573	-0.357427
			1.4	0.122	0.128927	0.34686	-0.134573	0.378573
			1.5	-.64200*	0.128927	3.59862e-06	-0.898573	-0.385427
			2.1	-0.018	0.128927	0.889316	-0.274573	0.238573
			2.2	-.45400*	0.128927	0.000712211	-0.710573	-0.197427
			2.3	-.71600*	0.128927	3.54396e-07	-0.972573	-0.459427
			2.4	-.91600*	0.128927	4.45992e-10	-1.17257	-0.659427
			2.5	-.60800*	0.128927	1.00426e-05	-0.864573	-0.351427
			3.1	-0.012	0.128927	0.926076	-0.268573	0.244573
			3.3	-0.106	0.128927	0.413424	-0.362573	0.150573
			3.4	-3.34600*	0.128927	1.02832e-40	-3.60257	-3.08943
			3.5	-2.84000*	0.128927	1.03724e-35	-3.09657	-2.58343
			4.1	-.36800*	0.128927	0.00548989	-0.624573	-0.111427
			4.2	-1.04800*	0.128927	4.52617e-12	-1.30457	-0.791427
			4.3	-1.18000*	0.128927	4.40741e-14	-1.43657	-0.923427
			4.4	-.45600*	0.128927	0.000677029	-0.712573	-0.199427
			4.5	-.37800*	0.128927	0.00439163	-0.634573	-0.121427
		3.3	1.1	-1.48400*	0.128927	1.19847e-18	-1.74057	-1.22743
			1.2	-1.12600*	0.128927	2.93291e-13	-1.38257	-0.869427
			1.3	-.50800*	0.128927	0.000173156	-0.764573	-0.251427
			1.4	0.228	0.128927	0.0807993	-0.0285731	0.484573
			1.5	-.53600*	0.128927	8.02401e-05	-0.792573	-0.279427
			2.1	0.088	0.128927	0.496859	-0.168573	0.344573
			2.2	-.34800*	0.128927	0.00847781	-0.604573	-0.0914269
			2.3	-.61000*	0.128927	9.46129e-06	-0.866573	-0.353427
			2.4	-.81000*	0.128927	1.63091e-08	-1.06657	-0.553427
			2.5	-.50200*	0.128927	0.000203555	-0.758573	-0.245427
			3.1	0.094	0.128927	0.468073	-0.162573	0.350573
			3.2	0.106	0.128927	0.413424	-0.150573	0.362573
			3.4	-3.24000*	0.128927	1.02299e-39	-3.49657	-2.98343
			3.5	-2.73400*	0.128927	1.40134e-34	-2.99057	-2.47743
			4.1	-.26200*	0.128927	0.0454566	-0.518573	-0.00542687
			4.2	-.94200*	0.128927	1.81839e-10	-1.19857	-0.685427
			4.3	-1.07400*	0.128927	1.81946e-12	-1.33057	-0.817427
			4.4	-.35000*	0.128927	0.00812316	-0.606573	-0.0934269
			4.5	-.27200*	0.128927	0.0380085	-0.528573	-0.0154269
		3.4	1.1	1.75600*	0.128927	1.53177e-22	1.49943	2.01257
			1.2	2.11400*	0.128927	2.64081e-27	1.85743	2.37057
			1.3	2.73200*	0.128927	1.4729e-34	2.47543	2.98857
			1.4	3.46800*	0.128927	7.83915e-42	3.21143	3.72457
			1.5	2.70400*	0.128927	2.9659e-34	2.44743	2.96057
			2.1	3.32800*	0.128927	1.51283e-40	3.07143	3.58457
			2.2	2.89200*	0.128927	2.96663e-36	2.63543	3.14857
			2.3	2.63000*	0.128927	1.93282e-33	2.37343	2.88657
			2.4	2.43000*	0.128927	3.68411e-31	2.17343	2.68657
			2.5	2.73800*	0.128927	1.26858e-34	2.48143	2.99457
			3.1	3.33400*	0.128927	1.32992e-40	3.07743	3.59057
			3.2	3.34600*	0.128927	1.02832e-40	3.08943	3.60257
			3.3	3.24000*	0.128927	1.02299e-39	2.98343	3.49657
			3.5	.50600*	0.128927	0.000182771	0.249427	0.762573
			4.1	2.97800*	0.128927	3.87866e-37	2.72143	3.23457
			4.2	2.29800*	0.128927	1.37417e-29	2.04143	2.55457
			4.3	2.16600*	0.128927	5.82336e-28	1.90943	2.42257
			4.4	2.89000*	0.128927	3.112e-36	2.63343	3.14657
			4.5	2.96800*	0.128927	4.90285e-37	2.71143	3.22457
		3.5	1.1	1.25000*	0.128927	3.80101e-15	0.993427	1.50657
			1.2	1.60800*	0.128927	1.88962e-20	1.35143	1.86457
			1.3	2.22600*	0.128927	1.04373e-28	1.96943	2.48257
			1.4	2.96200*	0.128927	5.64457e-37	2.70543	3.21857
			1.5	2.19800*	0.128927	2.32026e-28	1.94143	2.45457
			2.1	2.82200*	0.128927	1.60595e-35	2.56543	3.07857
			2.2	2.38600*	0.128927	1.21392e-30	2.12943	2.64257
			2.3	2.12400*	0.128927	1.97144e-27	1.86743	2.38057
			2.4	1.92400*	0.128927	7.8861e-25	1.66743	2.18057
			2.5	2.23200*	0.128927	8.8018e-29	1.97543	2.48857
			3.1	2.82800*	0.128927	1.38788e-35	2.57143	3.08457
			3.2	2.84000*	0.128927	1.03724e-35	2.58343	3.09657
			3.3	2.73400*	0.128927	1.40134e-34	2.47743	2.99057
			3.4	-.50600*	0.128927	0.000182771	-0.762573	-0.249427
			4.1	2.47200*	0.128927	1.19553e-31	2.21543	2.72857
			4.2	1.79200*	0.128927	4.86449e-23	1.53543	2.04857
			4.3	1.66000*	0.128927	3.41888e-21	1.40343	1.91657
			4.4	2.38400*	0.128927	1.28195e-30	2.12743	2.64057
			4.5	2.46200*	0.128927	1.56116e-31	2.20543	2.71857
		4.1	1.1	-1.22200*	0.128927	1.01173e-14	-1.47857	-0.965427
			1.2	-.86400*	0.128927	2.64213e-09	-1.12057	-0.607427
			1.3	-0.246	0.128927	0.0599718	-0.502573	0.0105731
			1.4	.49000*	0.128927	0.000280352	0.233427	0.746573
			1.5	-.27400*	0.128927	0.0366529	-0.530573	-0.0174269
			2.1	.35000*	0.128927	0.00812316	0.0934269	0.606573
			2.2	-0.086	0.128927	0.506664	-0.342573	0.170573
			2.3	-.34800*	0.128927	0.00847781	-0.604573	-0.0914269
			2.4	-.54800*	0.128927	5.73041e-05	-0.804573	-0.291427
			2.5	-0.24	0.128927	0.066344	-0.496573	0.0165731
			3.1	.35600*	0.128927	0.00713886	0.0994269	0.612573
			3.2	.36800*	0.128927	0.00548989	0.111427	0.624573
			3.3	.26200*	0.128927	0.0454566	0.00542687	0.518573
			3.4	-2.97800*	0.128927	3.87866e-37	-3.23457	-2.72143
			3.5	-2.47200*	0.128927	1.19553e-31	-2.72857	-2.21543
			4.2	-.68000*	0.128927	1.10924e-06	-0.936573	-0.423427
			4.3	-.81200*	0.128927	1.52548e-08	-1.06857	-0.555427
			4.4	-0.088	0.128927	0.496859	-0.344573	0.168573
			4.5	-0.01	0.128927	0.938369	-0.266573	0.246573
		4.2	1.1	-.54200*	0.128927	6.78439e-05	-0.798573	-0.285427
			1.2	-0.184	0.128927	0.157425	-0.440573	0.0725731
			1.3	.43400*	0.128927	0.00117305	0.177427	0.690573
			1.4	1.17000*	0.128927	6.2594e-14	0.913427	1.42657
			1.5	.40600*	0.128927	0.00230306	0.149427	0.662573
			2.1	1.03000*	0.128927	8.49892e-12	0.773427	1.28657
			2.2	.59400*	0.128927	1.52026e-05	0.337427	0.850573
			2.3	.33200*	0.128927	0.0118633	0.0754269	0.588573
			2.4	0.132	0.128927	0.309	-0.124573	0.388573
			2.5	.44000*	0.128927	0.00101144	0.183427	0.696573
			3.1	1.03600*	0.128927	6.88959e-12	0.779427	1.29257
			3.2	1.04800*	0.128927	4.52617e-12	0.791427	1.30457
			3.3	.94200*	0.128927	1.81839e-10	0.685427	1.19857
			3.4	-2.29800*	0.128927	1.37417e-29	-2.55457	-2.04143
			3.5	-1.79200*	0.128927	4.86449e-23	-2.04857	-1.53543
			4.1	.68000*	0.128927	1.10924e-06	0.423427	0.936573
			4.3	-0.132	0.128927	0.309	-0.388573	0.124573
			4.4	.59200*	0.128927	1.6124e-05	0.335427	0.848573
			4.5	.67000*	0.128927	1.51627e-06	0.413427	0.926573
		4.3	1.1	-.41000*	0.128927	0.00209513	-0.666573	-0.153427
			1.2	-0.052	0.128927	0.687782	-0.308573	0.204573
			1.3	.56600*	0.128927	3.43245e-05	0.309427	0.822573
			1.4	1.30200*	0.128927	6.2082e-16	1.04543	1.55857
			1.5	.53800*	0.128927	7.58836e-05	0.281427	0.794573
			2.1	1.16200*	0.128927	8.28795e-14	0.905427	1.41857
			2.2	.72600*	0.128927	2.57072e-07	0.469427	0.982573
			2.3	.46400*	0.128927	0.000552092	0.207427	0.720573
			2.4	.26400*	0.128927	0.0438739	0.00742687	0.520573
			2.5	.57200*	0.128927	2.88777e-05	0.315427	0.828573
			3.1	1.16800*	0.128927	6.71442e-14	0.911427	1.42457
			3.2	1.18000*	0.128927	4.40741e-14	0.923427	1.43657
			3.3	1.07400*	0.128927	1.81946e-12	0.817427	1.33057
			3.4	-2.16600*	0.128927	5.82336e-28	-2.42257	-1.90943
			3.5	-1.66000*	0.128927	3.41888e-21	-1.91657	-1.40343
			4.1	.81200*	0.128927	1.52548e-08	0.555427	1.06857
			4.2	0.132	0.128927	0.309	-0.124573	0.388573
			4.4	.72400*	0.128927	2.74157e-07	0.467427	0.980573
			4.5	.80200*	0.128927	2.12966e-08	0.545427	1.05857
		4.4	1.1	-1.13400*	0.128927	2.21469e-13	-1.39057	-0.877427
			1.2	-.77600*	0.128927	5.0402e-08	-1.03257	-0.519427
			1.3	-0.158	0.128927	0.223983	-0.414573	0.0985731
			1.4	.57800*	0.128927	2.42721e-05	0.321427	0.834573
			1.5	-0.186	0.128927	0.153016	-0.442573	0.0705731
			2.1	.43800*	0.128927	0.00106283	0.181427	0.694573
			2.2	0.002	0.128927	0.987662	-0.254573	0.258573
			2.3	-.26000*	0.128927	0.047088	-0.516573	-0.00342687
			2.4	-.46000*	0.128927	0.000611543	-0.716573	-0.203427
			2.5	-0.152	0.128927	0.241908	-0.408573	0.104573
			3.1	.44400*	0.128927	0.00091563	0.187427	0.700573
			3.2	.45600*	0.128927	0.000677029	0.199427	0.712573
			3.3	.35000*	0.128927	0.00812316	0.0934269	0.606573
			3.4	-2.89000*	0.128927	3.112e-36	-3.14657	-2.63343
			3.5	-2.38400*	0.128927	1.28195e-30	-2.64057	-2.12743
			4.1	0.088	0.128927	0.496859	-0.168573	0.344573
			4.2	-.59200*	0.128927	1.6124e-05	-0.848573	-0.335427
			4.3	-.72400*	0.128927	2.74157e-07	-0.980573	-0.467427
			4.5	0.078	0.128927	0.546896	-0.178573	0.334573
		4.5	1.1	-1.21200*	0.128927	1.43583e-14	-1.46857	-0.955427
			1.2	-.85400*	0.128927	3.70975e-09	-1.11057	-0.597427
			1.3	-0.236	0.128927	0.0709005	-0.492573	0.0205731
			1.4	.50000*	0.128927	0.000214777	0.243427	0.756573
			1.5	-.26400*	0.128927	0.0438739	-0.520573	-0.00742687
			2.1	.36000*	0.128927	0.00654461	0.103427	0.616573
			2.2	-0.076	0.128927	0.5572	-0.332573	0.180573
			2.3	-.33800*	0.128927	0.0104717	-0.594573	-0.0814269
			2.4	-.53800*	0.128927	7.58836e-05	-0.794573	-0.281427
			2.5	-0.23	0.128927	0.0782231	-0.486573	0.0265731
			3.1	.36600*	0.128927	0.00573782	0.109427	0.622573
			3.2	.37800*	0.128927	0.00439163	0.121427	0.634573
			3.3	.27200*	0.128927	0.0380085	0.0154269	0.528573
			3.4	-2.96800*	0.128927	4.90285e-37	-3.22457	-2.71143
			3.5	-2.46200*	0.128927	1.56116e-31	-2.71857	-2.20543
			4.1	0.01	0.128927	0.938369	-0.246573	0.266573
			4.2	-.67000*	0.128927	1.51627e-06	-0.926573	-0.413427
			4.3	-.80200*	0.128927	2.12966e-08	-1.05857	-0.545427
			4.4	-0.078	0.128927	0.546896	-0.334573	0.178573
SQN	LSD	1.1	1.2	12.31400*	5.59911	0.0307453	1.17141	23.4566
			1.3	44.03400*	5.59911	1.48981e-11	32.8914	55.1766
			1.4	77.96200*	5.59911	4.39773e-23	66.8194	89.1046
			1.5	46.57600*	5.59911	1.91939e-12	35.4334	57.7186
			2.1	89.47000*	5.59911	1.29071e-26	78.3274	100.613
			2.2	51.93400*	5.59911	2.52827e-14	40.7914	63.0766
			2.3	42.49400*	5.59911	5.1288e-11	31.3514	53.6366
			2.4	33.32600*	5.59911	6.69357e-08	22.1834	44.4686
			2.5	39.28200*	5.59911	6.61758e-10	28.1394	50.4246
			3.1	89.14000*	5.59911	1.6176e-26	77.9974	100.283
			3.2	67.32200*	5.59911	1.29235e-19	56.1794	78.4646
			3.3	60.02800*	5.59911	3.87025e-17	48.8854	71.1706
			3.4	-98.30400*	5.59911	3.60482e-29	-109.447	-87.1614
			3.5	-114.70000*	5.59911	1.45492e-33	-125.843	-103.557
			4.1	62.84000*	5.59911	4.21461e-18	51.6974	73.9826
			4.2	26.56800*	5.59911	8.97584e-06	15.4254	37.7106
			4.3	23.08800*	5.59911	9.06067e-05	11.9454	34.2306
			4.4	57.82000*	5.59911	2.2395e-16	46.6774	68.9626
			4.5	59.96200*	5.59911	4.07806e-17	48.8194	71.1046
		1.2	1.1	-12.31400*	5.59911	0.0307453	-23.4566	-1.17141
			1.3	31.72000*	5.59911	2.23114e-07	20.5774	42.8626
			1.4	65.64800*	5.59911	4.71311e-19	54.5054	76.7906
			1.5	34.26200*	5.59911	3.28767e-08	23.1194	45.4046
			2.1	77.15600*	5.59911	7.93101e-23	66.0134	88.2986
			2.2	39.62000*	5.59911	5.06467e-10	28.4774	50.7626
			2.3	30.18000*	5.59911	6.92955e-07	19.0374	41.3226
			2.4	21.01200*	5.59911	0.000329924	9.86941	32.1546
			2.5	26.96800*	5.59911	6.80966e-06	15.8254	38.1106
			3.1	76.82600*	5.59911	1.01043e-22	65.6834	87.9686
			3.2	55.00800*	5.59911	2.12699e-15	43.8654	66.1506
			3.3	47.71400*	5.59911	7.65342e-13	36.5714	58.8566
			3.4	-110.61800*	5.59911	1.64647e-32	-121.761	-99.4754
			3.5	-127.01400*	5.59911	1.36259e-36	-138.157	-115.871
			4.1	50.52600*	5.59911	7.88244e-14	39.3834	61.6686
			4.2	14.25400*	5.59911	0.0128243	3.11141	25.3966
			4.3	10.774	5.59911	0.0578812	-0.368586	21.9166
			4.4	45.50600*	5.59911	4.55205e-12	34.3634	56.6486
			4.5	47.64800*	5.59911	8.07276e-13	36.5054	58.7906
		1.3	1.1	-44.03400*	5.59911	1.48981e-11	-55.1766	-32.8914
			1.2	-31.72000*	5.59911	2.23114e-07	-42.8626	-20.5774
			1.4	33.92800*	5.59911	4.24022e-08	22.7854	45.0706
			1.5	2.542	5.59911	0.651058	-8.60059	13.6846
			2.1	45.43600*	5.59911	4.81642e-12	34.2934	56.5786
			2.2	7.9	5.59911	0.16214	-3.24259	19.0426
			2.3	-1.54	5.59911	0.783992	-12.6826	9.60259
			2.4	-10.708	5.59911	0.0593981	-21.8506	0.434586
			2.5	-4.752	5.59911	0.398577	-15.8946	6.39059
			3.1	45.10600*	5.59911	6.28445e-12	33.9634	56.2486
			3.2	23.28800*	5.59911	7.971e-05	12.1454	34.4306
			3.3	15.99400*	5.59911	0.00545556	4.85141	27.1366
			3.4	-142.33800*	5.59911	4.50583e-40	-153.481	-131.195
			3.5	-158.73400*	5.59911	1.73876e-43	-169.877	-147.591
			4.1	18.80600*	5.59911	0.00120125	7.66341	29.9486
			4.2	-17.46600*	5.59911	0.00251956	-28.6086	-6.32341
			4.3	-20.94600*	5.59911	0.000343359	-32.0886	-9.80341
			4.4	13.78600*	5.59911	0.0159588	2.64341	24.9286
			4.5	15.92800*	5.59911	0.00564195	4.78541	27.0706
		1.4	1.1	-77.96200*	5.59911	4.39773e-23	-89.1046	-66.8194
			1.2	-65.64800*	5.59911	4.71311e-19	-76.7906	-54.5054
			1.3	-33.92800*	5.59911	4.24022e-08	-45.0706	-22.7854
			1.5	-31.38600*	5.59911	2.8581e-07	-42.5286	-20.2434
			2.1	11.50800*	5.59911	0.0431103	0.365414	22.6506
			2.2	-26.02800*	5.59911	1.299e-05	-37.1706	-14.8854
			2.3	-35.46800*	5.59911	1.30358e-08	-46.6106	-24.3254
			2.4	-44.63600*	5.59911	9.17734e-12	-55.7786	-33.4934
			2.5	-38.68000*	5.59911	1.0643e-09	-49.8226	-27.5374
			3.1	11.17800*	5.59911	0.0492935	0.0354136	22.3206
			3.2	-10.64	5.59911	0.0609961	-21.7826	0.502586
			3.3	-17.93400*	5.59911	0.00195296	-29.0766	-6.79141
			3.4	-176.26600*	5.59911	7.88051e-47	-187.409	-165.123
			3.5	-192.66200*	5.59911	1.03875e-49	-203.805	-181.519
			4.1	-15.12200*	5.59911	0.0084409	-26.2646	-3.97941
			4.2	-51.39400*	5.59911	3.90974e-14	-62.5366	-40.2514
			4.3	-54.87400*	5.59911	2.3687e-15	-66.0166	-43.7314
			4.4	-20.14200*	5.59911	0.000554975	-31.2846	-8.99941
			4.5	-18.00000*	5.59911	0.00188339	-29.1426	-6.85741
		1.5	1.1	-46.57600*	5.59911	1.91939e-12	-57.7186	-35.4334
			1.2	-34.26200*	5.59911	3.28767e-08	-45.4046	-23.1194
			1.3	-2.542	5.59911	0.651058	-13.6846	8.60059
			1.4	31.38600*	5.59911	2.8581e-07	20.2434	42.5286
			2.1	42.89400*	5.59911	3.72205e-11	31.7514	54.0366
			2.2	5.358	5.59911	0.341482	-5.78459	16.5006
			2.3	-4.082	5.59911	0.468104	-15.2246	7.06059
			2.4	-13.25000*	5.59911	0.0203779	-24.3926	-2.10741
			2.5	-7.294	5.59911	0.196412	-18.4366	3.84859
			3.1	42.56400*	5.59911	4.84911e-11	31.4214	53.7066
			3.2	20.74600*	5.59911	0.000387327	9.60341	31.8886
			3.3	13.45200*	5.59911	0.0185986	2.30941	24.5946
			3.4	-144.88000*	5.59911	1.27247e-40	-156.023	-133.737
			3.5	-161.27600*	5.59911	5.45647e-44	-172.419	-150.133
			4.1	16.26400*	5.59911	0.00475052	5.12141	27.4066
			4.2	-20.00800*	5.59911	0.000600546	-31.1506	-8.86541
			4.3	-23.48800*	5.59911	7.00809e-05	-34.6306	-12.3454
			4.4	11.24400*	5.59911	0.0479995	0.101414	22.3866
			4.5	13.38600*	5.59911	0.0191641	2.24341	24.5286
		2.1	1.1	-89.47000*	5.59911	1.29071e-26	-100.613	-78.3274
			1.2	-77.15600*	5.59911	7.93101e-23	-88.2986	-66.0134
			1.3	-45.43600*	5.59911	4.81642e-12	-56.5786	-34.2934
			1.4	-11.50800*	5.59911	0.0431103	-22.6506	-0.365414
			1.5	-42.89400*	5.59911	3.72205e-11	-54.0366	-31.7514
			2.2	-37.53600*	5.59911	2.6138e-09	-48.6786	-26.3934
			2.3	-46.97600*	5.59911	1.38947e-12	-58.1186	-35.8334
			2.4	-56.14400*	5.59911	8.55129e-16	-67.2866	-45.0014
			2.5	-50.18800*	5.59911	1.03583e-13	-61.3306	-39.0454
			3.1	-0.33	5.59911	0.953149	-11.4726	10.8126
			3.2	-22.14800*	5.59911	0.000164083	-33.2906	-11.0054
			3.3	-29.44200*	5.59911	1.18313e-06	-40.5846	-18.2994
			3.4	-187.77400*	5.59911	7.11499e-49	-198.917	-176.631
			3.5	-204.17000*	5.59911	1.31899e-51	-215.313	-193.027
			4.1	-26.63000*	5.59911	8.60082e-06	-37.7726	-15.4874
			4.2	-62.90200*	5.59911	4.01454e-18	-74.0446	-51.7594
			4.3	-66.38200*	5.59911	2.66941e-19	-77.5246	-55.2394
			4.4	-31.65000*	5.59911	2.35019e-07	-42.7926	-20.5074
			4.5	-29.50800*	5.59911	1.12812e-06	-40.6506	-18.3654
		2.2	1.1	-51.93400*	5.59911	2.52827e-14	-63.0766	-40.7914
			1.2	-39.62000*	5.59911	5.06467e-10	-50.7626	-28.4774
			1.3	-7.9	5.59911	0.16214	-19.0426	3.24259
			1.4	26.02800*	5.59911	1.299e-05	14.8854	37.1706
			1.5	-5.358	5.59911	0.341482	-16.5006	5.78459
			2.1	37.53600*	5.59911	2.6138e-09	26.3934	48.6786
			2.3	-9.44	5.59911	0.0956959	-20.5826	1.70259
			2.4	-18.60800*	5.59911	0.00134311	-29.7506	-7.46541
			2.5	-12.65200*	5.59911	0.0265631	-23.7946	-1.50941
			3.1	37.20600*	5.59911	3.38313e-09	26.0634	48.3486
			3.2	15.38800*	5.59911	0.00740133	4.24541	26.5306
			3.3	8.094	5.59911	0.152199	-3.04859	19.2366
			3.4	-150.23800*	5.59911	9.3698e-42	-161.381	-139.095
			3.5	-166.63400*	5.59911	4.97921e-45	-177.777	-155.491
			4.1	10.906	5.59911	0.0549455	-0.236586	22.0486
			4.2	-25.36600*	5.59911	2.03305e-05	-36.5086	-14.2234
			4.3	-28.84600*	5.59911	1.81496e-06	-39.9886	-17.7034
			4.4	5.886	5.59911	0.296314	-5.25659	17.0286
			4.5	8.028	5.59911	0.155527	-3.11459	19.1706
		2.3	1.1	-42.49400*	5.59911	5.1288e-11	-53.6366	-31.3514
			1.2	-30.18000*	5.59911	6.92955e-07	-41.3226	-19.0374
			1.3	1.54	5.59911	0.783992	-9.60259	12.6826
			1.4	35.46800*	5.59911	1.30358e-08	24.3254	46.6106
			1.5	4.082	5.59911	0.468104	-7.06059	15.2246
			2.1	46.97600*	5.59911	1.38947e-12	35.8334	58.1186
			2.2	9.44	5.59911	0.0956959	-1.70259	20.5826
			2.4	-9.168	5.59911	0.105474	-20.3106	1.97459
			2.5	-3.212	5.59911	0.567805	-14.3546	7.93059
			3.1	46.64600*	5.59911	1.8139e-12	35.5034	57.7886
			3.2	24.82800*	5.59911	2.91304e-05	13.6854	35.9706
			3.3	17.53400*	5.59911	0.00242866	6.39141	28.6766
			3.4	-140.79800*	5.59911	9.77683e-40	-151.941	-129.655
			3.5	-157.19400*	5.59911	3.53508e-43	-168.337	-146.051
			4.1	20.34600*	5.59911	0.000491847	9.20341	31.4886
			4.2	-15.92600*	5.59911	0.00564769	-27.0686	-4.78341
			4.3	-19.40600*	5.59911	0.000852674	-30.5486	-8.26341
			4.4	15.32600*	5.59911	0.0076326	4.18341	26.4686
			4.5	17.46800*	5.59911	0.00251684	6.32541	28.6106
		2.4	1.1	-33.32600*	5.59911	6.69357e-08	-44.4686	-22.1834
			1.2	-21.01200*	5.59911	0.000329924	-32.1546	-9.86941
			1.3	10.708	5.59911	0.0593981	-0.434586	21.8506
			1.4	44.63600*	5.59911	9.17734e-12	33.4934	55.7786
			1.5	13.25000*	5.59911	0.0203779	2.10741	24.3926
			2.1	56.14400*	5.59911	8.55129e-16	45.0014	67.2866
			2.2	18.60800*	5.59911	0.00134311	7.46541	29.7506
			2.3	9.168	5.59911	0.105474	-1.97459	20.3106
			2.5	5.956	5.59911	0.290647	-5.18659	17.0986
			3.1	55.81400*	5.59911	1.114e-15	44.6714	66.9566
			3.2	33.99600*	5.59911	4.02642e-08	22.8534	45.1386
			3.3	26.70200*	5.59911	8.18443e-06	15.5594	37.8446
			3.4	-131.63000*	5.59911	1.13225e-37	-142.773	-120.487
			3.5	-148.02600*	5.59911	2.72571e-41	-159.169	-136.883
			4.1	29.51400*	5.59911	1.12324e-06	18.3714	40.6566
			4.2	-6.758	5.59911	0.230998	-17.9006	4.38459
			4.3	-10.238	5.59911	0.071201	-21.3806	0.904586
			4.4	24.49400*	5.59911	3.63439e-05	13.3514	35.6366
			4.5	26.63600*	5.59911	8.56535e-06	15.4934	37.7786
		2.5	1.1	-39.28200*	5.59911	6.61758e-10	-50.4246	-28.1394
			1.2	-26.96800*	5.59911	6.80966e-06	-38.1106	-15.8254
			1.3	4.752	5.59911	0.398577	-6.39059	15.8946
			1.4	38.68000*	5.59911	1.0643e-09	27.5374	49.8226
			1.5	7.294	5.59911	0.196412	-3.84859	18.4366
			2.1	50.18800*	5.59911	1.03583e-13	39.0454	61.3306
			2.2	12.65200*	5.59911	0.0265631	1.50941	23.7946
			2.3	3.212	5.59911	0.567805	-7.93059	14.3546
			2.4	-5.956	5.59911	0.290647	-17.0986	5.18659
			3.1	49.85800*	5.59911	1.35246e-13	38.7154	61.0006
			3.2	28.04000*	5.59911	3.21733e-06	16.8974	39.1826
			3.3	20.74600*	5.59911	0.000387327	9.60341	31.8886
			3.4	-137.58600*	5.59911	5.02556e-39	-148.729	-126.443
			3.5	-153.98200*	5.59911	1.5818e-42	-165.125	-142.839
			4.1	23.55800*	5.59911	6.69836e-05	12.4154	34.7006
			4.2	-12.71400*	5.59911	0.0258528	-23.8566	-1.57141
			4.3	-16.19400*	5.59911	0.00492476	-27.3366	-5.05141
			4.4	18.53800*	5.59911	0.00139693	7.39541	29.6806
			4.5	20.68000*	5.59911	0.000402977	9.53741	31.8226
		3.1	1.1	-89.14000*	5.59911	1.6176e-26	-100.283	-77.9974
			1.2	-76.82600*	5.59911	1.01043e-22	-87.9686	-65.6834
			1.3	-45.10600*	5.59911	6.28445e-12	-56.2486	-33.9634
			1.4	-11.17800*	5.59911	0.0492935	-22.3206	-0.0354136
			1.5	-42.56400*	5.59911	4.84911e-11	-53.7066	-31.4214
			2.1	0.33	5.59911	0.953149	-10.8126	11.4726
			2.2	-37.20600*	5.59911	3.38313e-09	-48.3486	-26.0634
			2.3	-46.64600*	5.59911	1.8139e-12	-57.7886	-35.5034
			2.4	-55.81400*	5.59911	1.114e-15	-66.9566	-44.6714
			2.5	-49.85800*	5.59911	1.35246e-13	-61.0006	-38.7154
			3.2	-21.81800*	5.59911	0.000201439	-32.9606	-10.6754
			3.3	-29.11200*	5.59911	1.50014e-06	-40.2546	-17.9694
			3.4	-187.44400*	5.59911	8.11469e-49	-198.587	-176.301
			3.5	-203.84000*	5.59911	1.49034e-51	-214.983	-192.697
			4.1	-26.30000*	5.59911	1.07883e-05	-37.4426	-15.1574
			4.2	-62.57200*	5.59911	5.20134e-18	-73.7146	-51.4294
			4.3	-66.05200*	5.59911	3.44604e-19	-77.1946	-54.9094
			4.4	-31.32000*	5.59911	3.00109e-07	-42.4626	-20.1774
			4.5	-29.17800*	5.59911	1.43071e-06	-40.3206	-18.0354
		3.2	1.1	-67.32200*	5.59911	1.29235e-19	-78.4646	-56.1794
			1.2	-55.00800*	5.59911	2.12699e-15	-66.1506	-43.8654
			1.3	-23.28800*	5.59911	7.971e-05	-34.4306	-12.1454
			1.4	10.64	5.59911	0.0609961	-0.502586	21.7826
			1.5	-20.74600*	5.59911	0.000387327	-31.8886	-9.60341
			2.1	22.14800*	5.59911	0.000164083	11.0054	33.2906
			2.2	-15.38800*	5.59911	0.00740133	-26.5306	-4.24541
			2.3	-24.82800*	5.59911	2.91304e-05	-35.9706	-13.6854
			2.4	-33.99600*	5.59911	4.02642e-08	-45.1386	-22.8534
			2.5	-28.04000*	5.59911	3.21733e-06	-39.1826	-16.8974
			3.1	21.81800*	5.59911	0.000201439	10.6754	32.9606
			3.3	-7.294	5.59911	0.196412	-18.4366	3.84859
			3.4	-165.62600*	5.59911	7.77359e-45	-176.769	-154.483
			3.5	-182.02200*	5.59911	7.24596e-48	-193.165	-170.879
			4.1	-4.482	5.59911	0.425801	-15.6246	6.66059
			4.2	-40.75400*	5.59911	2.05831e-10	-51.8966	-29.6114
			4.3	-44.23400*	5.59911	1.2684e-11	-55.3766	-33.0914
			4.4	-9.502	5.59911	0.0935738	-20.6446	1.64059
			4.5	-7.36	5.59911	0.192436	-18.5026	3.78259
		3.3	1.1	-60.02800*	5.59911	3.87025e-17	-71.1706	-48.8854
			1.2	-47.71400*	5.59911	7.65342e-13	-58.8566	-36.5714
			1.3	-15.99400*	5.59911	0.00545556	-27.1366	-4.85141
			1.4	17.93400*	5.59911	0.00195296	6.79141	29.0766
			1.5	-13.45200*	5.59911	0.0185986	-24.5946	-2.30941
			2.1	29.44200*	5.59911	1.18313e-06	18.2994	40.5846
			2.2	-8.094	5.59911	0.152199	-19.2366	3.04859
			2.3	-17.53400*	5.59911	0.00242866	-28.6766	-6.39141
			2.4	-26.70200*	5.59911	8.18443e-06	-37.8446	-15.5594
			2.5	-20.74600*	5.59911	0.000387327	-31.8886	-9.60341
			3.1	29.11200*	5.59911	1.50014e-06	17.9694	40.2546
			3.2	7.294	5.59911	0.196412	-3.84859	18.4366
			3.4	-158.33200*	5.59911	2.09144e-43	-169.475	-147.189
			3.5	-174.72800*	5.59911	1.50796e-46	-185.871	-163.585
			4.1	2.812	5.59911	0.616891	-8.33059	13.9546
			4.2	-33.46000*	5.59911	6.04821e-08	-44.6026	-22.3174
			4.3	-36.94000*	5.59911	4.16347e-09	-48.0826	-25.7974
			4.4	-2.208	5.59911	0.694373	-13.3506	8.93459
			4.5	-0.066	5.59911	0.990624	-11.2086	11.0766
		3.4	1.1	98.30400*	5.59911	3.60482e-29	87.1614	109.447
			1.2	110.61800*	5.59911	1.64647e-32	99.4754	121.761
			1.3	142.33800*	5.59911	4.50583e-40	131.195	153.481
			1.4	176.26600*	5.59911	7.88051e-47	165.123	187.409
			1.5	144.88000*	5.59911	1.27247e-40	133.737	156.023
			2.1	187.77400*	5.59911	7.11499e-49	176.631	198.917
			2.2	150.23800*	5.59911	9.3698e-42	139.095	161.381
			2.3	140.79800*	5.59911	9.77683e-40	129.655	151.941
			2.4	131.63000*	5.59911	1.13225e-37	120.487	142.773
			2.5	137.58600*	5.59911	5.02556e-39	126.443	148.729
			3.1	187.44400*	5.59911	8.11469e-49	176.301	198.587
			3.2	165.62600*	5.59911	7.77359e-45	154.483	176.769
			3.3	158.33200*	5.59911	2.09144e-43	147.189	169.475
			3.5	-16.39600*	5.59911	0.00443732	-27.5386	-5.25341
			4.1	161.14400*	5.59911	5.79278e-44	150.001	172.287
			4.2	124.87200*	5.59911	4.42162e-36	113.729	136.015
			4.3	121.39200*	5.59911	3.08926e-35	110.249	132.535
			4.4	156.12400*	5.59911	5.80722e-43	144.981	167.267
			4.5	158.26600*	5.59911	2.1559e-43	147.123	169.409
		3.5	1.1	114.70000*	5.59911	1.45492e-33	103.557	125.843
			1.2	127.01400*	5.59911	1.36259e-36	115.871	138.157
			1.3	158.73400*	5.59911	1.73876e-43	147.591	169.877
			1.4	192.66200*	5.59911	1.03875e-49	181.519	203.805
			1.5	161.27600*	5.59911	5.45647e-44	150.133	172.419
			2.1	204.17000*	5.59911	1.31899e-51	193.027	215.313
			2.2	166.63400*	5.59911	4.97921e-45	155.491	177.777
			2.3	157.19400*	5.59911	3.53508e-43	146.051	168.337
			2.4	148.02600*	5.59911	2.72571e-41	136.883	159.169
			2.5	153.98200*	5.59911	1.5818e-42	142.839	165.125
			3.1	203.84000*	5.59911	1.49034e-51	192.697	214.983
			3.2	182.02200*	5.59911	7.24596e-48	170.879	193.165
			3.3	174.72800*	5.59911	1.50796e-46	163.585	185.871
			3.4	16.39600*	5.59911	0.00443732	5.25341	27.5386
			4.1	177.54000*	5.59911	4.6204e-47	166.397	188.683
			4.2	141.26800*	5.59911	7.71295e-40	130.125	152.411
			4.3	137.78800*	5.59911	4.52997e-39	126.645	148.931
			4.4	172.52000*	5.59911	3.86107e-46	161.377	183.663
			4.5	174.66200*	5.59911	1.55071e-46	163.519	185.805
		4.1	1.1	-62.84000*	5.59911	4.21461e-18	-73.9826	-51.6974
			1.2	-50.52600*	5.59911	7.88244e-14	-61.6686	-39.3834
			1.3	-18.80600*	5.59911	0.00120125	-29.9486	-7.66341
			1.4	15.12200*	5.59911	0.0084409	3.97941	26.2646
			1.5	-16.26400*	5.59911	0.00475052	-27.4066	-5.12141
			2.1	26.63000*	5.59911	8.60082e-06	15.4874	37.7726
			2.2	-10.906	5.59911	0.0549455	-22.0486	0.236586
			2.3	-20.34600*	5.59911	0.000491847	-31.4886	-9.20341
			2.4	-29.51400*	5.59911	1.12324e-06	-40.6566	-18.3714
			2.5	-23.55800*	5.59911	6.69836e-05	-34.7006	-12.4154
			3.1	26.30000*	5.59911	1.07883e-05	15.1574	37.4426
			3.2	4.482	5.59911	0.425801	-6.66059	15.6246
			3.3	-2.812	5.59911	0.616891	-13.9546	8.33059
			3.4	-161.14400*	5.59911	5.79278e-44	-172.287	-150.001
			3.5	-177.54000*	5.59911	4.6204e-47	-188.683	-166.397
			4.2	-36.27200*	5.59911	6.99962e-09	-47.4146	-25.1294
			4.3	-39.75200*	5.59911	4.56182e-10	-50.8946	-28.6094
			4.4	-5.02	5.59911	0.372638	-16.1626	6.12259
			4.5	-2.878	5.59911	0.608662	-14.0206	8.26459
		4.2	1.1	-26.56800*	5.59911	8.97584e-06	-37.7106	-15.4254
			1.2	-14.25400*	5.59911	0.0128243	-25.3966	-3.11141
			1.3	17.46600*	5.59911	0.00251956	6.32341	28.6086
			1.4	51.39400*	5.59911	3.90974e-14	40.2514	62.5366
			1.5	20.00800*	5.59911	0.000600546	8.86541	31.1506
			2.1	62.90200*	5.59911	4.01454e-18	51.7594	74.0446
			2.2	25.36600*	5.59911	2.03305e-05	14.2234	36.5086
			2.3	15.92600*	5.59911	0.00564769	4.78341	27.0686
			2.4	6.758	5.59911	0.230998	-4.38459	17.9006
			2.5	12.71400*	5.59911	0.0258528	1.57141	23.8566
			3.1	62.57200*	5.59911	5.20134e-18	51.4294	73.7146
			3.2	40.75400*	5.59911	2.05831e-10	29.6114	51.8966
			3.3	33.46000*	5.59911	6.04821e-08	22.3174	44.6026
			3.4	-124.87200*	5.59911	4.42162e-36	-136.015	-113.729
			3.5	-141.26800*	5.59911	7.71295e-40	-152.411	-130.125
			4.1	36.27200*	5.59911	6.99962e-09	25.1294	47.4146
			4.3	-3.48	5.59911	0.53602	-14.6226	7.66259
			4.4	31.25200*	5.59911	3.15577e-07	20.1094	42.3946
			4.5	33.39400*	5.59911	6.35801e-08	22.2514	44.5366
		4.3	1.1	-23.08800*	5.59911	9.06067e-05	-34.2306	-11.9454
			1.2	-10.774	5.59911	0.0578812	-21.9166	0.368586
			1.3	20.94600*	5.59911	0.000343359	9.80341	32.0886
			1.4	54.87400*	5.59911	2.3687e-15	43.7314	66.0166
			1.5	23.48800*	5.59911	7.00809e-05	12.3454	34.6306
			2.1	66.38200*	5.59911	2.66941e-19	55.2394	77.5246
			2.2	28.84600*	5.59911	1.81496e-06	17.7034	39.9886
			2.3	19.40600*	5.59911	0.000852674	8.26341	30.5486
			2.4	10.238	5.59911	0.071201	-0.904586	21.3806
			2.5	16.19400*	5.59911	0.00492476	5.05141	27.3366
			3.1	66.05200*	5.59911	3.44604e-19	54.9094	77.1946
			3.2	44.23400*	5.59911	1.2684e-11	33.0914	55.3766
			3.3	36.94000*	5.59911	4.16347e-09	25.7974	48.0826
			3.4	-121.39200*	5.59911	3.08926e-35	-132.535	-110.249
			3.5	-137.78800*	5.59911	4.52997e-39	-148.931	-126.645
			4.1	39.75200*	5.59911	4.56182e-10	28.6094	50.8946
			4.2	3.48	5.59911	0.53602	-7.66259	14.6226
			4.4	34.73200*	5.59911	2.2952e-08	23.5894	45.8746
			4.5	36.87400*	5.59911	4.38324e-09	25.7314	48.0166
		4.4	1.1	-57.82000*	5.59911	2.2395e-16	-68.9626	-46.6774
			1.2	-45.50600*	5.59911	4.55205e-12	-56.6486	-34.3634
			1.3	-13.78600*	5.59911	0.0159588	-24.9286	-2.64341
			1.4	20.14200*	5.59911	0.000554975	8.99941	31.2846
			1.5	-11.24400*	5.59911	0.0479995	-22.3866	-0.101414
			2.1	31.65000*	5.59911	2.35019e-07	20.5074	42.7926
			2.2	-5.886	5.59911	0.296314	-17.0286	5.25659
			2.3	-15.32600*	5.59911	0.0076326	-26.4686	-4.18341
			2.4	-24.49400*	5.59911	3.63439e-05	-35.6366	-13.3514
			2.5	-18.53800*	5.59911	0.00139693	-29.6806	-7.39541
			3.1	31.32000*	5.59911	3.00109e-07	20.1774	42.4626
			3.2	9.502	5.59911	0.0935738	-1.64059	20.6446
			3.3	2.208	5.59911	0.694373	-8.93459	13.3506
			3.4	-156.12400*	5.59911	5.80722e-43	-167.267	-144.981
			3.5	-172.52000*	5.59911	3.86107e-46	-183.663	-161.377
			4.1	5.02	5.59911	0.372638	-6.12259	16.1626
			4.2	-31.25200*	5.59911	3.15577e-07	-42.3946	-20.1094
			4.3	-34.73200*	5.59911	2.2952e-08	-45.8746	-23.5894
			4.5	2.142	5.59911	0.70306	-9.00059	13.2846
		4.5	1.1	-59.96200*	5.59911	4.07806e-17	-71.1046	-48.8194
			1.2	-47.64800*	5.59911	8.07276e-13	-58.7906	-36.5054
			1.3	-15.92800*	5.59911	0.00564195	-27.0706	-4.78541
			1.4	18.00000*	5.59911	0.00188339	6.85741	29.1426
			1.5	-13.38600*	5.59911	0.0191641	-24.5286	-2.24341
			2.1	29.50800*	5.59911	1.12812e-06	18.3654	40.6506
			2.2	-8.028	5.59911	0.155527	-19.1706	3.11459
			2.3	-17.46800*	5.59911	0.00251684	-28.6106	-6.32541
			2.4	-26.63600*	5.59911	8.56535e-06	-37.7786	-15.4934
			2.5	-20.68000*	5.59911	0.000402977	-31.8226	-9.53741
			3.1	29.17800*	5.59911	1.43071e-06	18.0354	40.3206
			3.2	7.36	5.59911	0.192436	-3.78259	18.5026
			3.3	0.066	5.59911	0.990624	-11.0766	11.2086
			3.4	-158.26600*	5.59911	2.1559e-43	-169.409	-147.123
			3.5	-174.66200*	5.59911	1.55071e-46	-185.805	-163.519
			4.1	2.878	5.59911	0.608662	-8.26459	14.0206
			4.2	-33.39400*	5.59911	6.35801e-08	-44.5366	-22.2514
			4.3	-36.87400*	5.59911	4.38324e-09	-48.0166	-25.7314
			4.4	-2.142	5.59911	0.70306	-13.2846	9.00059
STP	LSD	1.1	1.2	.04600*	0.0129692	0.000655263	0.0201905	0.0718095
			1.3	.11000*	0.0129692	9.17505e-13	0.0841905	0.13581
			1.4	.19000*	0.0129692	2.33706e-24	0.16419	0.21581
			1.5	.15200*	0.0129692	4.80901e-19	0.12619	0.17781
			2.1	.18800*	0.0129692	4.33453e-24	0.16219	0.21381
			2.2	.10200*	0.0129692	1.48761e-11	0.0761905	0.12781
			2.3	.08600*	0.0129692	3.59484e-09	0.0601905	0.11181
			2.4	0.012	0.0129692	0.357608	-0.0138095	0.0378095
			2.5	-.02600*	0.0129692	0.0483724	-0.0518095	-0.000190481
			3.1	.19000*	0.0129692	2.33706e-24	0.16419	0.21581
			3.2	.19000*	0.0129692	2.33706e-24	0.16419	0.21581
			3.3	.20600*	0.0129692	1.86138e-26	0.18019	0.23181
			3.4	-.14000*	0.0129692	2.78996e-17	-0.16581	-0.11419
			3.5	0.004	0.0129692	0.758562	-0.0218095	0.0298095
			4.1	.13000*	0.0129692	8.68865e-16	0.10419	0.15581
			4.2	.05800*	0.0129692	2.52934e-05	0.0321905	0.0838095
			4.3	.03400*	0.0129692	0.0104728	0.00819048	0.0598095
			4.4	.16200*	0.0129692	1.74286e-20	0.13619	0.18781
			4.5	.10200*	0.0129692	1.48761e-11	0.0761905	0.12781
		1.2	1.1	-.04600*	0.0129692	0.000655263	-0.0718095	-0.0201905
			1.3	.06400*	0.0129692	4.29177e-06	0.0381905	0.0898095
			1.4	.14400*	0.0129692	7.1437e-18	0.11819	0.16981
			1.5	.10600*	0.0129692	3.70055e-12	0.0801905	0.13181
			2.1	.14200*	0.0129692	1.4103e-17	0.11619	0.16781
			2.2	.05600*	0.0129692	4.47835e-05	0.0301905	0.0818095
			2.3	.04000*	0.0129692	0.00280118	0.0141905	0.0658095
			2.4	-.03400*	0.0129692	0.0104728	-0.0598095	-0.00819048
			2.5	-.07200*	0.0129692	3.57199e-07	-0.0978095	-0.0461905
			3.1	.14400*	0.0129692	7.1437e-18	0.11819	0.16981
			3.2	.14400*	0.0129692	7.1437e-18	0.11819	0.16981
			3.3	.16000*	0.0129692	3.36627e-20	0.13419	0.18581
			3.4	-.18600*	0.0129692	8.06351e-24	-0.21181	-0.16019
			3.5	-.04200*	0.0129692	0.00175077	-0.0678095	-0.0161905
			4.1	.08400*	0.0129692	7.03879e-09	0.0581905	0.10981
			4.2	0.012	0.0129692	0.357608	-0.0138095	0.0378095
			4.3	-0.012	0.0129692	0.357608	-0.0378095	0.0138095
			4.4	.11600*	0.0129692	1.13033e-13	0.0901905	0.14181
			4.5	.05600*	0.0129692	4.47835e-05	0.0301905	0.0818095
		1.3	1.1	-.11000*	0.0129692	9.17505e-13	-0.13581	-0.0841905
			1.2	-.06400*	0.0129692	4.29177e-06	-0.0898095	-0.0381905
			1.4	.08000*	0.0129692	2.66286e-08	0.0541905	0.10581
			1.5	.04200*	0.0129692	0.00175077	0.0161905	0.0678095
			2.1	.07800*	0.0129692	5.14083e-08	0.0521905	0.10381
			2.2	-0.008	0.0129692	0.539088	-0.0338095	0.0178095
			2.3	-0.024	0.0129692	0.0679274	-0.0498095	0.00180952
			2.4	-.09800*	0.0129692	5.94804e-11	-0.12381	-0.0721905
			2.5	-.13600*	0.0129692	1.09823e-16	-0.16181	-0.11019
			3.1	.08000*	0.0129692	2.66286e-08	0.0541905	0.10581
			3.2	.08000*	0.0129692	2.66286e-08	0.0541905	0.10581
			3.3	.09600*	0.0129692	1.18613e-10	0.0701905	0.12181
			3.4	-.25000*	0.0129692	8.40237e-32	-0.27581	-0.22419
			3.5	-.10600*	0.0129692	3.70055e-12	-0.13181	-0.0801905
			4.1	0.02	0.0129692	0.126992	-0.00580952	0.0458095
			4.2	-.05200*	0.0129692	0.000135821	-0.0778095	-0.0261905
			4.3	-.07600*	0.0129692	9.86995e-08	-0.10181	-0.0501905
			4.4	.05200*	0.0129692	0.000135821	0.0261905	0.0778095
			4.5	-0.008	0.0129692	0.539088	-0.0338095	0.0178095
		1.4	1.1	-.19000*	0.0129692	2.33706e-24	-0.21581	-0.16419
			1.2	-.14400*	0.0129692	7.1437e-18	-0.16981	-0.11819
			1.3	-.08000*	0.0129692	2.66286e-08	-0.10581	-0.0541905
			1.5	-.03800*	0.0129692	0.00441552	-0.0638095	-0.0121905
			2.1	-0.002	0.0129692	0.877831	-0.0278095	0.0238095
			2.2	-.08800*	0.0129692	1.82876e-09	-0.11381	-0.0621905
			2.3	-.10400*	0.0129692	7.42356e-12	-0.12981	-0.0781905
			2.4	-.17800*	0.0129692	9.95071e-23	-0.20381	-0.15219
			2.5	-.21600*	0.0129692	1.00171e-27	-0.24181	-0.19019
			3.1	1.11022e-16	0.0129692	1	-0.0258095	0.0258095
			3.2	0	0.0129692	1	-0.0258095	0.0258095
			3.3	0.016	0.0129692	0.22093	-0.00980952	0.0418095
			3.4	-.33000*	0.0129692	4.22e-40	-0.35581	-0.30419
			3.5	-.18600*	0.0129692	8.06351e-24	-0.21181	-0.16019
			4.1	-.06000*	0.0129692	1.41387e-05	-0.0858095	-0.0341905
			4.2	-.13200*	0.0129692	4.35361e-16	-0.15781	-0.10619
			4.3	-.15600*	0.0129692	1.26583e-19	-0.18181	-0.13019
			4.4	-.02800*	0.0129692	0.0338495	-0.0538095	-0.00219048
			4.5	-.08800*	0.0129692	1.82876e-09	-0.11381	-0.0621905
		1.5	1.1	-.15200*	0.0129692	4.80901e-19	-0.17781	-0.12619
			1.2	-.10600*	0.0129692	3.70055e-12	-0.13181	-0.0801905
			1.3	-.04200*	0.0129692	0.00175077	-0.0678095	-0.0161905
			1.4	.03800*	0.0129692	0.00441552	0.0121905	0.0638095
			2.1	.03600*	0.0129692	0.00685412	0.0101905	0.0618095
			2.2	-.05000*	0.0129692	0.000232408	-0.0758095	-0.0241905
			2.3	-.06600*	0.0129692	2.33295e-06	-0.0918095	-0.0401905
			2.4	-.14000*	0.0129692	2.78996e-17	-0.16581	-0.11419
			2.5	-.17800*	0.0129692	9.95071e-23	-0.20381	-0.15219
			3.1	.03800*	0.0129692	0.00441552	0.0121905	0.0638095
			3.2	.03800*	0.0129692	0.00441552	0.0121905	0.0638095
			3.3	.05400*	0.0129692	7.84355e-05	0.0281905	0.0798095
			3.4	-.29200*	0.0129692	2.29329e-36	-0.31781	-0.26619
			3.5	-.14800*	0.0129692	1.84495e-18	-0.17381	-0.12219
			4.1	-0.022	0.0129692	0.0937121	-0.0478095	0.00380952
			4.2	-.09400*	0.0129692	2.36011e-10	-0.11981	-0.0681905
			4.3	-.11800*	0.0129692	5.62594e-14	-0.14381	-0.0921905
			4.4	0.01	0.0129692	0.442944	-0.0158095	0.0358095
			4.5	-.05000*	0.0129692	0.000232408	-0.0758095	-0.0241905
		2.1	1.1	-.18800*	0.0129692	4.33453e-24	-0.21381	-0.16219
			1.2	-.14200*	0.0129692	1.4103e-17	-0.16781	-0.11619
			1.3	-.07800*	0.0129692	5.14083e-08	-0.10381	-0.0521905
			1.4	0.002	0.0129692	0.877831	-0.0238095	0.0278095
			1.5	-.03600*	0.0129692	0.00685412	-0.0618095	-0.0101905
			2.2	-.08600*	0.0129692	3.59484e-09	-0.11181	-0.0601905
			2.3	-.10200*	0.0129692	1.48761e-11	-0.12781	-0.0761905
			2.4	-.17600*	0.0129692	1.87891e-22	-0.20181	-0.15019
			2.5	-.21400*	0.0129692	1.78629e-27	-0.23981	-0.18819
			3.1	0.002	0.0129692	0.877831	-0.0238095	0.0278095
			3.2	0.002	0.0129692	0.877831	-0.0238095	0.0278095
			3.3	0.018	0.0129692	0.16902	-0.00780952	0.0438095
			3.4	-.32800*	0.0129692	6.50805e-40	-0.35381	-0.30219
			3.5	-.18400*	0.0129692	1.50457e-23	-0.20981	-0.15819
			4.1	-.05800*	0.0129692	2.52934e-05	-0.0838095	-0.0321905
			4.2	-.13000*	0.0129692	8.68865e-16	-0.15581	-0.10419
			4.3	-.15400*	0.0129692	2.46417e-19	-0.17981	-0.12819
			4.4	-.02600*	0.0129692	0.0483724	-0.0518095	-0.000190481
			4.5	-.08600*	0.0129692	3.59484e-09	-0.11181	-0.0601905
		2.2	1.1	-.10200*	0.0129692	1.48761e-11	-0.12781	-0.0761905
			1.2	-.05600*	0.0129692	4.47835e-05	-0.0818095	-0.0301905
			1.3	0.008	0.0129692	0.539088	-0.0178095	0.0338095
			1.4	.08800*	0.0129692	1.82876e-09	0.0621905	0.11381
			1.5	.05000*	0.0129692	0.000232408	0.0241905	0.0758095
			2.1	.08600*	0.0129692	3.59484e-09	0.0601905	0.11181
			2.3	-0.016	0.0129692	0.22093	-0.0418095	0.00980952
			2.4	-.09000*	0.0129692	9.27022e-10	-0.11581	-0.0641905
			2.5	-.12800*	0.0129692	1.73646e-15	-0.15381	-0.10219
			3.1	.08800*	0.0129692	1.82876e-09	0.0621905	0.11381
			3.2	.08800*	0.0129692	1.82876e-09	0.0621905	0.11381
			3.3	.10400*	0.0129692	7.42356e-12	0.0781905	0.12981
			3.4	-.24200*	0.0129692	7.09994e-31	-0.26781	-0.21619
			3.5	-.09800*	0.0129692	5.94804e-11	-0.12381	-0.0721905
			4.1	.02800*	0.0129692	0.0338495	0.00219048	0.0538095
			4.2	-.04400*	0.0129692	0.00107857	-0.0698095	-0.0181905
			4.3	-.06800*	0.0129692	1.25767e-06	-0.0938095	-0.0421905
			4.4	.06000*	0.0129692	1.41387e-05	0.0341905	0.0858095
			4.5	0	0.0129692	1	-0.0258095	0.0258095
		2.3	1.1	-.08600*	0.0129692	3.59484e-09	-0.11181	-0.0601905
			1.2	-.04000*	0.0129692	0.00280118	-0.0658095	-0.0141905
			1.3	0.024	0.0129692	0.0679274	-0.00180952	0.0498095
			1.4	.10400*	0.0129692	7.42356e-12	0.0781905	0.12981
			1.5	.06600*	0.0129692	2.33295e-06	0.0401905	0.0918095
			2.1	.10200*	0.0129692	1.48761e-11	0.0761905	0.12781
			2.2	0.016	0.0129692	0.22093	-0.00980952	0.0418095
			2.4	-.07400*	0.0129692	1.88367e-07	-0.0998095	-0.0481905
			2.5	-.11200*	0.0129692	4.56563e-13	-0.13781	-0.0861905
			3.1	.10400*	0.0129692	7.42356e-12	0.0781905	0.12981
			3.2	.10400*	0.0129692	7.42356e-12	0.0781905	0.12981
			3.3	.12000*	0.0129692	2.80147e-14	0.0941905	0.14581
			3.4	-.22600*	0.0129692	5.80853e-29	-0.25181	-0.20019
			3.5	-.08200*	0.0129692	1.37229e-08	-0.10781	-0.0561905
			4.1	.04400*	0.0129692	0.00107857	0.0181905	0.0698095
			4.2	-.02800*	0.0129692	0.0338495	-0.0538095	-0.00219048
			4.3	-.05200*	0.0129692	0.000135821	-0.0778095	-0.0261905
			4.4	.07600*	0.0129692	9.86995e-08	0.0501905	0.10181
			4.5	0.016	0.0129692	0.22093	-0.00980952	0.0418095
		2.4	1.1	-0.012	0.0129692	0.357608	-0.0378095	0.0138095
			1.2	.03400*	0.0129692	0.0104728	0.00819048	0.0598095
			1.3	.09800*	0.0129692	5.94804e-11	0.0721905	0.12381
			1.4	.17800*	0.0129692	9.95071e-23	0.15219	0.20381
			1.5	.14000*	0.0129692	2.78996e-17	0.11419	0.16581
			2.1	.17600*	0.0129692	1.87891e-22	0.15019	0.20181
			2.2	.09000*	0.0129692	9.27022e-10	0.0641905	0.11581
			2.3	.07400*	0.0129692	1.88367e-07	0.0481905	0.0998095
			2.5	-.03800*	0.0129692	0.00441552	-0.0638095	-0.0121905
			3.1	.17800*	0.0129692	9.95071e-23	0.15219	0.20381
			3.2	.17800*	0.0129692	9.95071e-23	0.15219	0.20381
			3.3	.19400*	0.0129692	6.85586e-25	0.16819	0.21981
			3.4	-.15200*	0.0129692	4.80901e-19	-0.17781	-0.12619
			3.5	-0.008	0.0129692	0.539088	-0.0338095	0.0178095
			4.1	.11800*	0.0129692	5.62594e-14	0.0921905	0.14381
			4.2	.04600*	0.0129692	0.000655263	0.0201905	0.0718095
			4.3	0.022	0.0129692	0.0937121	-0.00380952	0.0478095
			4.4	.15000*	0.0129692	9.40813e-19	0.12419	0.17581
			4.5	.09000*	0.0129692	9.27022e-10	0.0641905	0.11581
		2.5	1.1	.02600*	0.0129692	0.0483724	0.000190481	0.0518095
			1.2	.07200*	0.0129692	3.57199e-07	0.0461905	0.0978095
			1.3	.13600*	0.0129692	1.09823e-16	0.11019	0.16181
			1.4	.21600*	0.0129692	1.00171e-27	0.19019	0.24181
			1.5	.17800*	0.0129692	9.95071e-23	0.15219	0.20381
			2.1	.21400*	0.0129692	1.78629e-27	0.18819	0.23981
			2.2	.12800*	0.0129692	1.73646e-15	0.10219	0.15381
			2.3	.11200*	0.0129692	4.56563e-13	0.0861905	0.13781
			2.4	.03800*	0.0129692	0.00441552	0.0121905	0.0638095
			3.1	.21600*	0.0129692	1.00171e-27	0.19019	0.24181
			3.2	.21600*	0.0129692	1.00171e-27	0.19019	0.24181
			3.3	.23200*	0.0129692	1.08988e-29	0.20619	0.25781
			3.4	-.11400*	0.0129692	2.27162e-13	-0.13981	-0.0881905
			3.5	.03000*	0.0129692	0.0232821	0.00419048	0.0558095
			4.1	.15600*	0.0129692	1.26583e-19	0.13019	0.18181
			4.2	.08400*	0.0129692	7.03879e-09	0.0581905	0.10981
			4.3	.06000*	0.0129692	1.41387e-05	0.0341905	0.0858095
			4.4	.18800*	0.0129692	4.33453e-24	0.16219	0.21381
			4.5	.12800*	0.0129692	1.73646e-15	0.10219	0.15381
		3.1	1.1	-.19000*	0.0129692	2.33706e-24	-0.21581	-0.16419
			1.2	-.14400*	0.0129692	7.1437e-18	-0.16981	-0.11819
			1.3	-.08000*	0.0129692	2.66286e-08	-0.10581	-0.0541905
			1.4	-1.11022e-16	0.0129692	1	-0.0258095	0.0258095
			1.5	-.03800*	0.0129692	0.00441552	-0.0638095	-0.0121905
			2.1	-0.002	0.0129692	0.877831	-0.0278095	0.0238095
			2.2	-.08800*	0.0129692	1.82876e-09	-0.11381	-0.0621905
			2.3	-.10400*	0.0129692	7.42356e-12	-0.12981	-0.0781905
			2.4	-.17800*	0.0129692	9.95071e-23	-0.20381	-0.15219
			2.5	-.21600*	0.0129692	1.00171e-27	-0.24181	-0.19019
			3.2	-1.11022e-16	0.0129692	1	-0.0258095	0.0258095
			3.3	0.016	0.0129692	0.22093	-0.00980952	0.0418095
			3.4	-.33000*	0.0129692	4.22e-40	-0.35581	-0.30419
			3.5	-.18600*	0.0129692	8.06351e-24	-0.21181	-0.16019
			4.1	-.06000*	0.0129692	1.41387e-05	-0.0858095	-0.0341905
			4.2	-.13200*	0.0129692	4.35361e-16	-0.15781	-0.10619
			4.3	-.15600*	0.0129692	1.26583e-19	-0.18181	-0.13019
			4.4	-.02800*	0.0129692	0.0338495	-0.0538095	-0.00219048
			4.5	-.08800*	0.0129692	1.82876e-09	-0.11381	-0.0621905
		3.2	1.1	-.19000*	0.0129692	2.33706e-24	-0.21581	-0.16419
			1.2	-.14400*	0.0129692	7.1437e-18	-0.16981	-0.11819
			1.3	-.08000*	0.0129692	2.66286e-08	-0.10581	-0.0541905
			1.4	0	0.0129692	1	-0.0258095	0.0258095
			1.5	-.03800*	0.0129692	0.00441552	-0.0638095	-0.0121905
			2.1	-0.002	0.0129692	0.877831	-0.0278095	0.0238095
			2.2	-.08800*	0.0129692	1.82876e-09	-0.11381	-0.0621905
			2.3	-.10400*	0.0129692	7.42356e-12	-0.12981	-0.0781905
			2.4	-.17800*	0.0129692	9.95071e-23	-0.20381	-0.15219
			2.5	-.21600*	0.0129692	1.00171e-27	-0.24181	-0.19019
			3.1	1.11022e-16	0.0129692	1	-0.0258095	0.0258095
			3.3	0.016	0.0129692	0.22093	-0.00980952	0.0418095
			3.4	-.33000*	0.0129692	4.22e-40	-0.35581	-0.30419
			3.5	-.18600*	0.0129692	8.06351e-24	-0.21181	-0.16019
			4.1	-.06000*	0.0129692	1.41387e-05	-0.0858095	-0.0341905
			4.2	-.13200*	0.0129692	4.35361e-16	-0.15781	-0.10619
			4.3	-.15600*	0.0129692	1.26583e-19	-0.18181	-0.13019
			4.4	-.02800*	0.0129692	0.0338495	-0.0538095	-0.00219048
			4.5	-.08800*	0.0129692	1.82876e-09	-0.11381	-0.0621905
		3.3	1.1	-.20600*	0.0129692	1.86138e-26	-0.23181	-0.18019
			1.2	-.16000*	0.0129692	3.36627e-20	-0.18581	-0.13419
			1.3	-.09600*	0.0129692	1.18613e-10	-0.12181	-0.0701905
			1.4	-0.016	0.0129692	0.22093	-0.0418095	0.00980952
			1.5	-.05400*	0.0129692	7.84355e-05	-0.0798095	-0.0281905
			2.1	-0.018	0.0129692	0.16902	-0.0438095	0.00780952
			2.2	-.10400*	0.0129692	7.42356e-12	-0.12981	-0.0781905
			2.3	-.12000*	0.0129692	2.80147e-14	-0.14581	-0.0941905
			2.4	-.19400*	0.0129692	6.85586e-25	-0.21981	-0.16819
			2.5	-.23200*	0.0129692	1.08988e-29	-0.25781	-0.20619
			3.1	-0.016	0.0129692	0.22093	-0.0418095	0.00980952
			3.2	-0.016	0.0129692	0.22093	-0.0418095	0.00980952
			3.4	-.34600*	0.0129692	1.41807e-41	-0.37181	-0.32019
			3.5	-.20200*	0.0129692	6.11849e-26	-0.22781	-0.17619
			4.1	-.07600*	0.0129692	9.86995e-08	-0.10181	-0.0501905
			4.2	-.14800*	0.0129692	1.84495e-18	-0.17381	-0.12219
			4.3	-.17200*	0.0129692	6.75798e-22	-0.19781	-0.14619
			4.4	-.04400*	0.0129692	0.00107857	-0.0698095	-0.0181905
			4.5	-.10400*	0.0129692	7.42356e-12	-0.12981	-0.0781905
		3.4	1.1	.14000*	0.0129692	2.78996e-17	0.11419	0.16581
			1.2	.18600*	0.0129692	8.06351e-24	0.16019	0.21181
			1.3	.25000*	0.0129692	8.40237e-32	0.22419	0.27581
			1.4	.33000*	0.0129692	4.22e-40	0.30419	0.35581
			1.5	.29200*	0.0129692	2.29329e-36	0.26619	0.31781
			2.1	.32800*	0.0129692	6.50805e-40	0.30219	0.35381
			2.2	.24200*	0.0129692	7.09994e-31	0.21619	0.26781
			2.3	.22600*	0.0129692	5.80853e-29	0.20019	0.25181
			2.4	.15200*	0.0129692	4.80901e-19	0.12619	0.17781
			2.5	.11400*	0.0129692	2.27162e-13	0.0881905	0.13981
			3.1	.33000*	0.0129692	4.22e-40	0.30419	0.35581
			3.2	.33000*	0.0129692	4.22e-40	0.30419	0.35581
			3.3	.34600*	0.0129692	1.41807e-41	0.32019	0.37181
			3.5	.14400*	0.0129692	7.1437e-18	0.11819	0.16981
			4.1	.27000*	0.0129692	4.89538e-34	0.24419	0.29581
			4.2	.19800*	0.0129692	2.03572e-25	0.17219	0.22381
			4.3	.17400*	0.0129692	3.5582e-22	0.14819	0.19981
			4.4	.30200*	0.0129692	2.20573e-37	0.27619	0.32781
			4.5	.24200*	0.0129692	7.09994e-31	0.21619	0.26781
		3.5	1.1	-0.004	0.0129692	0.758562	-0.0298095	0.0218095
			1.2	.04200*	0.0129692	0.00175077	0.0161905	0.0678095
			1.3	.10600*	0.0129692	3.70055e-12	0.0801905	0.13181
			1.4	.18600*	0.0129692	8.06351e-24	0.16019	0.21181
			1.5	.14800*	0.0129692	1.84495e-18	0.12219	0.17381
			2.1	.18400*	0.0129692	1.50457e-23	0.15819	0.20981
			2.2	.09800*	0.0129692	5.94804e-11	0.0721905	0.12381
			2.3	.08200*	0.0129692	1.37229e-08	0.0561905	0.10781
			2.4	0.008	0.0129692	0.539088	-0.0178095	0.0338095
			2.5	-.03000*	0.0129692	0.0232821	-0.0558095	-0.00419048
			3.1	.18600*	0.0129692	8.06351e-24	0.16019	0.21181
			3.2	.18600*	0.0129692	8.06351e-24	0.16019	0.21181
			3.3	.20200*	0.0129692	6.11849e-26	0.17619	0.22781
			3.4	-.14400*	0.0129692	7.1437e-18	-0.16981	-0.11819
			4.1	.12600*	0.0129692	3.47479e-15	0.10019	0.15181
			4.2	.05400*	0.0129692	7.84355e-05	0.0281905	0.0798095
			4.3	.03000*	0.0129692	0.0232821	0.00419048	0.0558095
			4.4	.15800*	0.0129692	6.51919e-20	0.13219	0.18381
			4.5	.09800*	0.0129692	5.94804e-11	0.0721905	0.12381
		4.1	1.1	-.13000*	0.0129692	8.68865e-16	-0.15581	-0.10419
			1.2	-.08400*	0.0129692	7.03879e-09	-0.10981	-0.0581905
			1.3	-0.02	0.0129692	0.126992	-0.0458095	0.00580952
			1.4	.06000*	0.0129692	1.41387e-05	0.0341905	0.0858095
			1.5	0.022	0.0129692	0.0937121	-0.00380952	0.0478095
			2.1	.05800*	0.0129692	2.52934e-05	0.0321905	0.0838095
			2.2	-.02800*	0.0129692	0.0338495	-0.0538095	-0.00219048
			2.3	-.04400*	0.0129692	0.00107857	-0.0698095	-0.0181905
			2.4	-.11800*	0.0129692	5.62594e-14	-0.14381	-0.0921905
			2.5	-.15600*	0.0129692	1.26583e-19	-0.18181	-0.13019
			3.1	.06000*	0.0129692	1.41387e-05	0.0341905	0.0858095
			3.2	.06000*	0.0129692	1.41387e-05	0.0341905	0.0858095
			3.3	.07600*	0.0129692	9.86995e-08	0.0501905	0.10181
			3.4	-.27000*	0.0129692	4.89538e-34	-0.29581	-0.24419
			3.5	-.12600*	0.0129692	3.47479e-15	-0.15181	-0.10019
			4.2	-.07200*	0.0129692	3.57199e-07	-0.0978095	-0.0461905
			4.3	-.09600*	0.0129692	1.18613e-10	-0.12181	-0.0701905
			4.4	.03200*	0.0129692	0.015745	0.00619048	0.0578095
			4.5	-.02800*	0.0129692	0.0338495	-0.0538095	-0.00219048
		4.2	1.1	-.05800*	0.0129692	2.52934e-05	-0.0838095	-0.0321905
			1.2	-0.012	0.0129692	0.357608	-0.0378095	0.0138095
			1.3	.05200*	0.0129692	0.000135821	0.0261905	0.0778095
			1.4	.13200*	0.0129692	4.35361e-16	0.10619	0.15781
			1.5	.09400*	0.0129692	2.36011e-10	0.0681905	0.11981
			2.1	.13000*	0.0129692	8.68865e-16	0.10419	0.15581
			2.2	.04400*	0.0129692	0.00107857	0.0181905	0.0698095
			2.3	.02800*	0.0129692	0.0338495	0.00219048	0.0538095
			2.4	-.04600*	0.0129692	0.000655263	-0.0718095	-0.0201905
			2.5	-.08400*	0.0129692	7.03879e-09	-0.10981	-0.0581905
			3.1	.13200*	0.0129692	4.35361e-16	0.10619	0.15781
			3.2	.13200*	0.0129692	4.35361e-16	0.10619	0.15781
			3.3	.14800*	0.0129692	1.84495e-18	0.12219	0.17381
			3.4	-.19800*	0.0129692	2.03572e-25	-0.22381	-0.17219
			3.5	-.05400*	0.0129692	7.84355e-05	-0.0798095	-0.0281905
			4.1	.07200*	0.0129692	3.57199e-07	0.0461905	0.0978095
			4.3	-0.024	0.0129692	0.0679274	-0.0498095	0.00180952
			4.4	.10400*	0.0129692	7.42356e-12	0.0781905	0.12981
			4.5	.04400*	0.0129692	0.00107857	0.0181905	0.0698095
		4.3	1.1	-.03400*	0.0129692	0.0104728	-0.0598095	-0.00819048
			1.2	0.012	0.0129692	0.357608	-0.0138095	0.0378095
			1.3	.07600*	0.0129692	9.86995e-08	0.0501905	0.10181
			1.4	.15600*	0.0129692	1.26583e-19	0.13019	0.18181
			1.5	.11800*	0.0129692	5.62594e-14	0.0921905	0.14381
			2.1	.15400*	0.0129692	2.46417e-19	0.12819	0.17981
			2.2	.06800*	0.0129692	1.25767e-06	0.0421905	0.0938095
			2.3	.05200*	0.0129692	0.000135821	0.0261905	0.0778095
			2.4	-0.022	0.0129692	0.0937121	-0.0478095	0.00380952
			2.5	-.06000*	0.0129692	1.41387e-05	-0.0858095	-0.0341905
			3.1	.15600*	0.0129692	1.26583e-19	0.13019	0.18181
			3.2	.15600*	0.0129692	1.26583e-19	0.13019	0.18181
			3.3	.17200*	0.0129692	6.75798e-22	0.14619	0.19781
			3.4	-.17400*	0.0129692	3.5582e-22	-0.19981	-0.14819
			3.5	-.03000*	0.0129692	0.0232821	-0.0558095	-0.00419048
			4.1	.09600*	0.0129692	1.18613e-10	0.0701905	0.12181
			4.2	0.024	0.0129692	0.0679274	-0.00180952	0.0498095
			4.4	.12800*	0.0129692	1.73646e-15	0.10219	0.15381
			4.5	.06800*	0.0129692	1.25767e-06	0.0421905	0.0938095
		4.4	1.1	-.16200*	0.0129692	1.74286e-20	-0.18781	-0.13619
			1.2	-.11600*	0.0129692	1.13033e-13	-0.14181	-0.0901905
			1.3	-.05200*	0.0129692	0.000135821	-0.0778095	-0.0261905
			1.4	.02800*	0.0129692	0.0338495	0.00219048	0.0538095
			1.5	-0.01	0.0129692	0.442944	-0.0358095	0.0158095
			2.1	.02600*	0.0129692	0.0483724	0.000190481	0.0518095
			2.2	-.06000*	0.0129692	1.41387e-05	-0.0858095	-0.0341905
			2.3	-.07600*	0.0129692	9.86995e-08	-0.10181	-0.0501905
			2.4	-.15000*	0.0129692	9.40813e-19	-0.17581	-0.12419
			2.5	-.18800*	0.0129692	4.33453e-24	-0.21381	-0.16219
			3.1	.02800*	0.0129692	0.0338495	0.00219048	0.0538095
			3.2	.02800*	0.0129692	0.0338495	0.00219048	0.0538095
			3.3	.04400*	0.0129692	0.00107857	0.0181905	0.0698095
			3.4	-.30200*	0.0129692	2.20573e-37	-0.32781	-0.27619
			3.5	-.15800*	0.0129692	6.51919e-20	-0.18381	-0.13219
			4.1	-.03200*	0.0129692	0.015745	-0.0578095	-0.00619048
			4.2	-.10400*	0.0129692	7.42356e-12	-0.12981	-0.0781905
			4.3	-.12800*	0.0129692	1.73646e-15	-0.15381	-0.10219
			4.5	-.06000*	0.0129692	1.41387e-05	-0.0858095	-0.0341905
		4.5	1.1	-.10200*	0.0129692	1.48761e-11	-0.12781	-0.0761905
			1.2	-.05600*	0.0129692	4.47835e-05	-0.0818095	-0.0301905
			1.3	0.008	0.0129692	0.539088	-0.0178095	0.0338095
			1.4	.08800*	0.0129692	1.82876e-09	0.0621905	0.11381
			1.5	.05000*	0.0129692	0.000232408	0.0241905	0.0758095
			2.1	.08600*	0.0129692	3.59484e-09	0.0601905	0.11181
			2.2	0	0.0129692	1	-0.0258095	0.0258095
			2.3	-0.016	0.0129692	0.22093	-0.0418095	0.00980952
			2.4	-.09000*	0.0129692	9.27022e-10	-0.11581	-0.0641905
			2.5	-.12800*	0.0129692	1.73646e-15	-0.15381	-0.10219
			3.1	.08800*	0.0129692	1.82876e-09	0.0621905	0.11381
			3.2	.08800*	0.0129692	1.82876e-09	0.0621905	0.11381
			3.3	.10400*	0.0129692	7.42356e-12	0.0781905	0.12981
			3.4	-.24200*	0.0129692	7.09994e-31	-0.26781	-0.21619
			3.5	-.09800*	0.0129692	5.94804e-11	-0.12381	-0.0721905
			4.1	.02800*	0.0129692	0.0338495	0.00219048	0.0538095
			4.2	-.04400*	0.0129692	0.00107857	-0.0698095	-0.0181905
			4.3	-.06800*	0.0129692	1.25767e-06	-0.0938095	-0.0421905
			4.4	.06000*	0.0129692	1.41387e-05	0.0341905	0.0858095
SQP	LSD	1.1	1.2	-2.41400*	0.723518	0.00128886	-3.85385	-0.974152
			1.3	-2.73800*	0.723518	0.00029639	-4.17785	-1.29815
			1.4	-2.23800*	0.723518	0.00272662	-3.67785	-0.798152
			1.5	-2.72800*	0.723518	0.000310661	-4.16785	-1.28815
			2.1	-9.56000*	0.723518	8.29046e-22	-10.9998	-8.12015
			2.2	-10.05800*	0.723518	4.82122e-23	-11.4978	-8.61815
			2.3	-14.21800*	0.723518	2.34792e-32	-15.6578	-12.7782
			2.4	-25.90800*	0.723518	5.192e-51	-27.3478	-24.4682
			2.5	-19.04800*	0.723518	3.68292e-41	-20.4878	-17.6082
			3.1	-18.17400*	0.723518	1.05702e-39	-19.6138	-16.7342
			3.2	-18.61400*	0.723518	1.92043e-40	-20.0538	-17.1742
			3.3	-15.64000*	0.723518	3.78242e-35	-17.0798	-14.2002
			3.4	-28.86800*	0.723518	1.42531e-54	-30.3078	-27.4282
			3.5	-10.04400*	0.723518	5.21843e-23	-11.4838	-8.60415
			4.1	-22.24400*	0.723518	4.54345e-46	-23.6838	-20.8042
			4.2	-21.78800*	0.723518	2.09162e-45	-23.2278	-20.3482
			4.3	-25.54400*	0.723518	1.50672e-50	-26.9838	-24.1042
			4.4	-5.70400*	0.723518	1.36619e-11	-7.14385	-4.26415
			4.5	-3.65400*	0.723518	2.72034e-06	-5.09385	-2.21415
		1.2	1.1	2.41400*	0.723518	0.00128886	0.974152	3.85385
			1.3	-0.324	0.723518	0.655499	-1.76385	1.11585
			1.4	0.176	0.723518	0.80843	-1.26385	1.61585
			1.5	-0.314	0.723518	0.665464	-1.75385	1.12585
			2.1	-7.14600*	0.723518	1.68123e-15	-8.58585	-5.70615
			2.2	-7.64400*	0.723518	7.73808e-17	-9.08385	-6.20415
			2.3	-11.80400*	0.723518	3.60202e-27	-13.2438	-10.3642
			2.4	-23.49400*	0.723518	7.89084e-48	-24.9338	-22.0542
			2.5	-16.63400*	0.723518	5.3742e-37	-18.0738	-15.1942
			3.1	-15.76000*	0.723518	2.24032e-35	-17.1998	-14.3202
			3.2	-16.20000*	0.723518	3.3635e-36	-17.6398	-14.7602
			3.3	-13.22600*	0.723518	2.69868e-30	-14.6658	-11.7862
			3.4	-26.45400*	0.723518	1.07636e-51	-27.8938	-25.0142
			3.5	-7.63000*	0.723518	8.43383e-17	-9.06985	-6.19015
			4.1	-19.83000*	0.723518	2.02381e-42	-21.2698	-18.3902
			4.2	-19.37400*	0.723518	1.08632e-41	-20.8138	-17.9342
			4.3	-23.13000*	0.723518	2.51933e-47	-24.5698	-21.6902
			4.4	-3.29000*	0.723518	1.90793e-05	-4.72985	-1.85015
			4.5	-1.24	0.723518	0.0904292	-2.67985	0.199848
		1.3	1.1	2.73800*	0.723518	0.00029639	1.29815	4.17785
			1.2	0.324	0.723518	0.655499	-1.11585	1.76385
			1.4	0.5	0.723518	0.491524	-0.939848	1.93985
			1.5	0.01	0.723518	0.989007	-1.42985	1.44985
			2.1	-6.82200*	0.723518	1.26384e-14	-8.26185	-5.38215
			2.2	-7.32000*	0.723518	5.71444e-16	-8.75985	-5.88015
			2.3	-11.48000*	0.723518	1.98607e-26	-12.9198	-10.0402
			2.4	-23.17000*	0.723518	2.2159e-47	-24.6098	-21.7302
			2.5	-16.31000*	0.723518	2.10597e-36	-17.7498	-14.8702
			3.1	-15.43600*	0.723518	9.27501e-35	-16.8758	-13.9962
			3.2	-15.87600*	0.723518	1.35397e-35	-17.3158	-14.4362
			3.3	-12.90200*	0.723518	1.33387e-29	-14.3418	-11.4622
			3.4	-26.13000*	0.723518	2.72868e-51	-27.5698	-24.6902
			3.5	-7.30600*	0.723518	6.23198e-16	-8.74585	-5.86615
			4.1	-19.50600*	0.723518	6.65722e-42	-20.9458	-18.0662
			4.2	-19.05000*	0.723518	3.65525e-41	-20.4898	-17.6102
			4.3	-22.80600*	0.723518	7.17455e-47	-24.2458	-21.3662
			4.4	-2.96600*	0.723518	9.87538e-05	-4.40585	-1.52615
			4.5	-0.916	0.723518	0.209175	-2.35585	0.523848
		1.4	1.1	2.23800*	0.723518	0.00272662	0.798152	3.67785
			1.2	-0.176	0.723518	0.80843	-1.61585	1.26385
			1.3	-0.5	0.723518	0.491524	-1.93985	0.939848
			1.5	-0.49	0.723518	0.500204	-1.92985	0.949848
			2.1	-7.32200*	0.723518	5.64411e-16	-8.76185	-5.88215
			2.2	-7.82000*	0.723518	2.6282e-17	-9.25985	-6.38015
			2.3	-11.98000*	0.723518	1.44013e-27	-13.4198	-10.5402
			2.4	-23.67000*	0.723518	4.52646e-48	-25.1098	-22.2302
			2.5	-16.81000*	0.723518	2.5804e-37	-18.2498	-15.3702
			3.1	-15.93600*	0.723518	1.04457e-35	-17.3758	-14.4962
			3.2	-16.37600*	0.723518	1.59195e-36	-17.8158	-14.9362
			3.3	-13.40200*	0.723518	1.14439e-30	-14.8418	-11.9622
			3.4	-26.63000*	0.723518	6.52143e-52	-28.0698	-25.1902
			3.5	-7.80600*	0.723518	2.86344e-17	-9.24585	-6.36615
			4.1	-20.00600*	0.723518	1.0669e-42	-21.4458	-18.5662
			4.2	-19.55000*	0.723518	5.65799e-42	-20.9898	-18.1102
			4.3	-23.30600*	0.723518	1.4344e-47	-24.7458	-21.8662
			4.4	-3.46600*	0.723518	7.53148e-06	-4.90585	-2.02615
			4.5	-1.416	0.723518	0.0538235	-2.85585	0.0238477
		1.5	1.1	2.72800*	0.723518	0.000310661	1.28815	4.16785
			1.2	0.314	0.723518	0.665464	-1.12585	1.75385
			1.3	-0.01	0.723518	0.989007	-1.44985	1.42985
			1.4	0.49	0.723518	0.500204	-0.949848	1.92985
			2.1	-6.83200*	0.723518	1.18741e-14	-8.27185	-5.39215
			2.2	-7.33000*	0.723518	5.37137e-16	-8.76985	-5.89015
			2.3	-11.49000*	0.723518	1.88341e-26	-12.9298	-10.0502
			2.4	-23.18000*	0.723518	2.146e-47	-24.6198	-21.7402
			2.5	-16.32000*	0.723518	2.01844e-36	-17.7598	-14.8802
			3.1	-15.44600*	0.723518	8.87431e-35	-16.8858	-14.0062
			3.2	-15.88600*	0.723518	1.29661e-35	-17.3258	-14.4462
			3.3	-12.91200*	0.723518	1.26922e-29	-14.3518	-11.4722
			3.4	-26.14000*	0.723518	2.65105e-51	-27.5798	-24.7002
			3.5	-7.31600*	0.723518	5.85774e-16	-8.75585	-5.87615
			4.1	-19.51600*	0.723518	6.41548e-42	-20.9558	-18.0762
			4.2	-19.06000*	0.723518	3.52003e-41	-20.4998	-17.6202
			4.3	-22.81600*	0.723518	6.94519e-47	-24.2558	-21.3762
			4.4	-2.97600*	0.723518	9.39991e-05	-4.41585	-1.53615
			4.5	-0.926	0.723518	0.204295	-2.36585	0.513848
		2.1	1.1	9.56000*	0.723518	8.29046e-22	8.12015	10.9998
			1.2	7.14600*	0.723518	1.68123e-15	5.70615	8.58585
			1.3	6.82200*	0.723518	1.26384e-14	5.38215	8.26185
			1.4	7.32200*	0.723518	5.64411e-16	5.88215	8.76185
			1.5	6.83200*	0.723518	1.18741e-14	5.39215	8.27185
			2.2	-0.498	0.723518	0.493253	-1.93785	0.941848
			2.3	-4.65800*	0.723518	8.33348e-09	-6.09785	-3.21815
			2.4	-16.34800*	0.723518	1.79242e-36	-17.7878	-14.9082
			2.5	-9.48800*	0.723518	1.25682e-21	-10.9278	-8.04815
			3.1	-8.61400*	0.723518	2.15103e-19	-10.0538	-7.17415
			3.2	-9.05400*	0.723518	1.5822e-20	-10.4938	-7.61415
			3.3	-6.08000*	0.723518	1.3073e-12	-7.51985	-4.64015
			3.4	-19.30800*	0.723518	1.38908e-41	-20.7478	-17.8682
			3.5	-0.484	0.723518	0.505451	-1.92385	0.955848
			4.1	-12.68400*	0.723518	3.96277e-29	-14.1238	-11.2442
			4.2	-12.22800*	0.723518	4.00745e-28	-13.6678	-10.7882
			4.3	-15.98400*	0.723518	8.49217e-36	-17.4238	-14.5442
			4.4	3.85600*	0.723518	8.86895e-07	2.41615	5.29585
			4.5	5.90600*	0.723518	3.87726e-12	4.46615	7.34585
		2.2	1.1	10.05800*	0.723518	4.82122e-23	8.61815	11.4978
			1.2	7.64400*	0.723518	7.73808e-17	6.20415	9.08385
			1.3	7.32000*	0.723518	5.71444e-16	5.88015	8.75985
			1.4	7.82000*	0.723518	2.6282e-17	6.38015	9.25985
			1.5	7.33000*	0.723518	5.37137e-16	5.89015	8.76985
			2.1	0.498	0.723518	0.493253	-0.941848	1.93785
			2.3	-4.16000*	0.723518	1.56842e-07	-5.59985	-2.72015
			2.4	-15.85000*	0.723518	1.5154e-35	-17.2898	-14.4102
			2.5	-8.99000*	0.723518	2.30678e-20	-10.4298	-7.55015
			3.1	-8.11600*	0.723518	4.32346e-18	-9.55585	-6.67615
			3.2	-8.55600*	0.723518	3.04332e-19	-9.99585	-7.11615
			3.3	-5.58200*	0.723518	2.91748e-11	-7.02185	-4.14215
			3.4	-18.81000*	0.723518	9.07564e-41	-20.2498	-17.3702
			3.5	0.014	0.723518	0.98461	-1.42585	1.45385
			4.1	-12.18600*	0.723518	4.97166e-28	-13.6258	-10.7462
			4.2	-11.73000*	0.723518	5.30783e-27	-13.1698	-10.2902
			4.3	-15.48600*	0.723518	7.43879e-35	-16.9258	-14.0462
			4.4	4.35400*	0.723518	5.0636e-08	2.91415	5.79385
			4.5	6.40400*	0.723518	1.72252e-13	4.96415	7.84385
		2.3	1.1	14.21800*	0.723518	2.34792e-32	12.7782	15.6578
			1.2	11.80400*	0.723518	3.60202e-27	10.3642	13.2438
			1.3	11.48000*	0.723518	1.98607e-26	10.0402	12.9198
			1.4	11.98000*	0.723518	1.44013e-27	10.5402	13.4198
			1.5	11.49000*	0.723518	1.88341e-26	10.0502	12.9298
			2.1	4.65800*	0.723518	8.33348e-09	3.21815	6.09785
			2.2	4.16000*	0.723518	1.56842e-07	2.72015	5.59985
			2.4	-11.69000*	0.723518	6.54889e-27	-13.1298	-10.2502
			2.5	-4.83000*	0.723518	2.95756e-09	-6.26985	-3.39015
			3.1	-3.95600*	0.723518	5.0449e-07	-5.39585	-2.51615
			3.2	-4.39600*	0.723518	3.95523e-08	-5.83585	-2.95615
			3.3	-1.422	0.723518	0.0528388	-2.86185	0.0178477
			3.4	-14.65000*	0.723518	3.18227e-33	-16.0898	-13.2102
			3.5	4.17400*	0.723518	1.44642e-07	2.73415	5.61385
			4.1	-8.02600*	0.723518	7.47263e-18	-9.46585	-6.58615
			4.2	-7.57000*	0.723518	1.22015e-16	-9.00985	-6.13015
			4.3	-11.32600*	0.723518	4.5112e-26	-12.7658	-9.88615
			4.4	8.51400*	0.723518	3.91434e-19	7.07415	9.95385
			4.5	10.56400*	0.723518	2.84557e-24	9.12415	12.0038
		2.4	1.1	25.90800*	0.723518	5.192e-51	24.4682	27.3478
			1.2	23.49400*	0.723518	7.89084e-48	22.0542	24.9338
			1.3	23.17000*	0.723518	2.2159e-47	21.7302	24.6098
			1.4	23.67000*	0.723518	4.52646e-48	22.2302	25.1098
			1.5	23.18000*	0.723518	2.146e-47	21.7402	24.6198
			2.1	16.34800*	0.723518	1.79242e-36	14.9082	17.7878
			2.2	15.85000*	0.723518	1.5154e-35	14.4102	17.2898
			2.3	11.69000*	0.723518	6.54889e-27	10.2502	13.1298
			2.5	6.86000*	0.723518	9.97135e-15	5.42015	8.29985
			3.1	7.73400*	0.723518	4.45205e-17	6.29415	9.17385
			3.2	7.29400*	0.723518	6.71286e-16	5.85415	8.73385
			3.3	10.26800*	0.723518	1.47861e-23	8.82815	11.7078
			3.4	-2.96000*	0.723518	0.000101717	-4.39985	-1.52015
			3.5	15.86400*	0.723518	1.42619e-35	14.4242	17.3038
			4.1	3.66400*	0.723518	2.57512e-06	2.22415	5.10385
			4.2	4.12000*	0.723518	1.97564e-07	2.68015	5.55985
			4.3	0.364	0.723518	0.616278	-1.07585	1.80385
			4.4	20.20400*	0.723518	5.22021e-43	18.7642	21.6438
			4.5	22.25400*	0.723518	4.39514e-46	20.8142	23.6938
		2.5	1.1	19.04800*	0.723518	3.68292e-41	17.6082	20.4878
			1.2	16.63400*	0.723518	5.3742e-37	15.1942	18.0738
			1.3	16.31000*	0.723518	2.10597e-36	14.8702	17.7498
			1.4	16.81000*	0.723518	2.5804e-37	15.3702	18.2498
			1.5	16.32000*	0.723518	2.01844e-36	14.8802	17.7598
			2.1	9.48800*	0.723518	1.25682e-21	8.04815	10.9278
			2.2	8.99000*	0.723518	2.30678e-20	7.55015	10.4298
			2.3	4.83000*	0.723518	2.95756e-09	3.39015	6.26985
			2.4	-6.86000*	0.723518	9.97135e-15	-8.29985	-5.42015
			3.1	0.874	0.723518	0.230612	-0.565848	2.31385
			3.2	0.434	0.723518	0.550304	-1.00585	1.87385
			3.3	3.40800*	0.723518	1.0258e-05	1.96815	4.84785
			3.4	-9.82000*	0.723518	1.86389e-22	-11.2598	-8.38015
			3.5	9.00400*	0.723518	2.12399e-20	7.56415	10.4438
			4.1	-3.19600*	0.723518	3.10281e-05	-4.63585	-1.75615
			4.2	-2.74000*	0.723518	0.000293612	-4.17985	-1.30015
			4.3	-6.49600*	0.723518	9.68809e-14	-7.93585	-5.05615
			4.4	13.34400*	0.723518	1.51711e-30	11.9042	14.7838
			4.5	15.39400*	0.723518	1.11678e-34	13.9542	16.8338
		3.1	1.1	18.17400*	0.723518	1.05702e-39	16.7342	19.6138
			1.2	15.76000*	0.723518	2.24032e-35	14.3202	17.1998
			1.3	15.43600*	0.723518	9.27501e-35	13.9962	16.8758
			1.4	15.93600*	0.723518	1.04457e-35	14.4962	17.3758
			1.5	15.44600*	0.723518	8.87431e-35	14.0062	16.8858
			2.1	8.61400*	0.723518	2.15103e-19	7.17415	10.0538
			2.2	8.11600*	0.723518	4.32346e-18	6.67615	9.55585
			2.3	3.95600*	0.723518	5.0449e-07	2.51615	5.39585
			2.4	-7.73400*	0.723518	4.45205e-17	-9.17385	-6.29415
			2.5	-0.874	0.723518	0.230612	-2.31385	0.565848
			3.2	-0.44	0.723518	0.544818	-1.87985	0.999848
			3.3	2.53400*	0.723518	0.000757761	1.09415	3.97385
			3.4	-10.69400*	0.723518	1.38919e-24	-12.1338	-9.25415
			3.5	8.13000*	0.723518	3.97119e-18	6.69015	9.56985
			4.1	-4.07000*	0.723518	2.63334e-07	-5.50985	-2.63015
			4.2	-3.61400*	0.723518	3.38552e-06	-5.05385	-2.17415
			4.3	-7.37000*	0.723518	4.19357e-16	-8.80985	-5.93015
			4.4	12.47000*	0.723518	1.16659e-28	11.0302	13.9098
			4.5	14.52000*	0.723518	5.78224e-33	13.0802	15.9598
		3.2	1.1	18.61400*	0.723518	1.92043e-40	17.1742	20.0538
			1.2	16.20000*	0.723518	3.3635e-36	14.7602	17.6398
			1.3	15.87600*	0.723518	1.35397e-35	14.4362	17.3158
			1.4	16.37600*	0.723518	1.59195e-36	14.9362	17.8158
			1.5	15.88600*	0.723518	1.29661e-35	14.4462	17.3258
			2.1	9.05400*	0.723518	1.5822e-20	7.61415	10.4938
			2.2	8.55600*	0.723518	3.04332e-19	7.11615	9.99585
			2.3	4.39600*	0.723518	3.95523e-08	2.95615	5.83585
			2.4	-7.29400*	0.723518	6.71286e-16	-8.73385	-5.85415
			2.5	-0.434	0.723518	0.550304	-1.87385	1.00585
			3.1	0.44	0.723518	0.544818	-0.999848	1.87985
			3.3	2.97400*	0.723518	9.49321e-05	1.53415	4.41385
			3.4	-10.25400*	0.723518	1.5993e-23	-11.6938	-8.81415
			3.5	8.57000*	0.723518	2.79862e-19	7.13015	10.0098
			4.1	-3.63000*	0.723518	3.10228e-06	-5.06985	-2.19015
			4.2	-3.17400*	0.723518	3.47312e-05	-4.61385	-1.73415
			4.3	-6.93000*	0.723518	6.44537e-15	-8.36985	-5.49015
			4.4	12.91000*	0.723518	1.2819e-29	11.4702	14.3498
			4.5	14.96000*	0.723518	7.77179e-34	13.5202	16.3998
		3.3	1.1	15.64000*	0.723518	3.78242e-35	14.2002	17.0798
			1.2	13.22600*	0.723518	2.69868e-30	11.7862	14.6658
			1.3	12.90200*	0.723518	1.33387e-29	11.4622	14.3418
			1.4	13.40200*	0.723518	1.14439e-30	11.9622	14.8418
			1.5	12.91200*	0.723518	1.26922e-29	11.4722	14.3518
			2.1	6.08000*	0.723518	1.3073e-12	4.64015	7.51985
			2.2	5.58200*	0.723518	2.91748e-11	4.14215	7.02185
			2.3	1.422	0.723518	0.0528388	-0.0178477	2.86185
			2.4	-10.26800*	0.723518	1.47861e-23	-11.7078	-8.82815
			2.5	-3.40800*	0.723518	1.0258e-05	-4.84785	-1.96815
			3.1	-2.53400*	0.723518	0.000757761	-3.97385	-1.09415
			3.2	-2.97400*	0.723518	9.49321e-05	-4.41385	-1.53415
			3.4	-13.22800*	0.723518	2.6724e-30	-14.6678	-11.7882
			3.5	5.59600*	0.723518	2.67446e-11	4.15615	7.03585
			4.1	-6.60400*	0.723518	4.93139e-14	-8.04385	-5.16415
			4.2	-6.14800*	0.723518	8.5448e-13	-7.58785	-4.70815
			4.3	-9.90400*	0.723518	1.15474e-22	-11.3438	-8.46415
			4.4	9.93600*	0.723518	9.62637e-23	8.49615	11.3758
			4.5	11.98600*	0.723518	1.39601e-27	10.5462	13.4258
		3.4	1.1	28.86800*	0.723518	1.42531e-54	27.4282	30.3078
			1.2	26.45400*	0.723518	1.07636e-51	25.0142	27.8938
			1.3	26.13000*	0.723518	2.72868e-51	24.6902	27.5698
			1.4	26.63000*	0.723518	6.52143e-52	25.1902	28.0698
			1.5	26.14000*	0.723518	2.65105e-51	24.7002	27.5798
			2.1	19.30800*	0.723518	1.38908e-41	17.8682	20.7478
			2.2	18.81000*	0.723518	9.07564e-41	17.3702	20.2498
			2.3	14.65000*	0.723518	3.18227e-33	13.2102	16.0898
			2.4	2.96000*	0.723518	0.000101717	1.52015	4.39985
			2.5	9.82000*	0.723518	1.86389e-22	8.38015	11.2598
			3.1	10.69400*	0.723518	1.38919e-24	9.25415	12.1338
			3.2	10.25400*	0.723518	1.5993e-23	8.81415	11.6938
			3.3	13.22800*	0.723518	2.6724e-30	11.7882	14.6678
			3.5	18.82400*	0.723518	8.60456e-41	17.3842	20.2638
			4.1	6.62400*	0.723518	4.35192e-14	5.18415	8.06385
			4.2	7.08000*	0.723518	2.5337e-15	5.64015	8.51985
			4.3	3.32400*	0.723518	1.59735e-05	1.88415	4.76385
			4.4	23.16400*	0.723518	2.25894e-47	21.7242	24.6038
			4.5	25.21400*	0.723518	4.00459e-50	23.7742	26.6538
		3.5	1.1	10.04400*	0.723518	5.21843e-23	8.60415	11.4838
			1.2	7.63000*	0.723518	8.43383e-17	6.19015	9.06985
			1.3	7.30600*	0.723518	6.23198e-16	5.86615	8.74585
			1.4	7.80600*	0.723518	2.86344e-17	6.36615	9.24585
			1.5	7.31600*	0.723518	5.85774e-16	5.87615	8.75585
			2.1	0.484	0.723518	0.505451	-0.955848	1.92385
			2.2	-0.014	0.723518	0.98461	-1.45385	1.42585
			2.3	-4.17400*	0.723518	1.44642e-07	-5.61385	-2.73415
			2.4	-15.86400*	0.723518	1.42619e-35	-17.3038	-14.4242
			2.5	-9.00400*	0.723518	2.12399e-20	-10.4438	-7.56415
			3.1	-8.13000*	0.723518	3.97119e-18	-9.56985	-6.69015
			3.2	-8.57000*	0.723518	2.79862e-19	-10.0098	-7.13015
			3.3	-5.59600*	0.723518	2.67446e-11	-7.03585	-4.15615
			3.4	-18.82400*	0.723518	8.60456e-41	-20.2638	-17.3842
			4.1	-12.20000*	0.723518	4.62668e-28	-13.6398	-10.7602
			4.2	-11.74400*	0.723518	4.93195e-27	-13.1838	-10.3042
			4.3	-15.50000*	0.723518	6.99381e-35	-16.9398	-14.0602
			4.4	4.34000*	0.723518	5.49727e-08	2.90015	5.77985
			4.5	6.39000*	0.723518	1.88019e-13	4.95015	7.82985
		4.1	1.1	22.24400*	0.723518	4.54345e-46	20.8042	23.6838
			1.2	19.83000*	0.723518	2.02381e-42	18.3902	21.2698
			1.3	19.50600*	0.723518	6.65722e-42	18.0662	20.9458
			1.4	20.00600*	0.723518	1.0669e-42	18.5662	21.4458
			1.5	19.51600*	0.723518	6.41548e-42	18.0762	20.9558
			2.1	12.68400*	0.723518	3.96277e-29	11.2442	14.1238
			2.2	12.18600*	0.723518	4.97166e-28	10.7462	13.6258
			2.3	8.02600*	0.723518	7.47263e-18	6.58615	9.46585
			2.4	-3.66400*	0.723518	2.57512e-06	-5.10385	-2.22415
			2.5	3.19600*	0.723518	3.10281e-05	1.75615	4.63585
			3.1	4.07000*	0.723518	2.63334e-07	2.63015	5.50985
			3.2	3.63000*	0.723518	3.10228e-06	2.19015	5.06985
			3.3	6.60400*	0.723518	4.93139e-14	5.16415	8.04385
			3.4	-6.62400*	0.723518	4.35192e-14	-8.06385	-5.18415
			3.5	12.20000*	0.723518	4.62668e-28	10.7602	13.6398
			4.2	0.456	0.723518	0.530325	-0.983848	1.89585
			4.3	-3.30000*	0.723518	1.81096e-05	-4.73985	-1.86015
			4.4	16.54000*	0.723518	7.97102e-37	15.1002	17.9798
			4.5	18.59000*	0.723518	2.10593e-40	17.1502	20.0298
		4.2	1.1	21.78800*	0.723518	2.09162e-45	20.3482	23.2278
			1.2	19.37400*	0.723518	1.08632e-41	17.9342	20.8138
			1.3	19.05000*	0.723518	3.65525e-41	17.6102	20.4898
			1.4	19.55000*	0.723518	5.65799e-42	18.1102	20.9898
			1.5	19.06000*	0.723518	3.52003e-41	17.6202	20.4998
			2.1	12.22800*	0.723518	4.00745e-28	10.7882	13.6678
			2.2	11.73000*	0.723518	5.30783e-27	10.2902	13.1698
			2.3	7.57000*	0.723518	1.22015e-16	6.13015	9.00985
			2.4	-4.12000*	0.723518	1.97564e-07	-5.55985	-2.68015
			2.5	2.74000*	0.723518	0.000293612	1.30015	4.17985
			3.1	3.61400*	0.723518	3.38552e-06	2.17415	5.05385
			3.2	3.17400*	0.723518	3.47312e-05	1.73415	4.61385
			3.3	6.14800*	0.723518	8.5448e-13	4.70815	7.58785
			3.4	-7.08000*	0.723518	2.5337e-15	-8.51985	-5.64015
			3.5	11.74400*	0.723518	4.93195e-27	10.3042	13.1838
			4.1	-0.456	0.723518	0.530325	-1.89585	0.983848
			4.3	-3.75600*	0.723518	1.54974e-06	-5.19585	-2.31615
			4.4	16.08400*	0.723518	5.52479e-36	14.6442	17.5238
			4.5	18.13400*	0.723518	1.23627e-39	16.6942	19.5738
		4.3	1.1	25.54400*	0.723518	1.50672e-50	24.1042	26.9838
			1.2	23.13000*	0.723518	2.51933e-47	21.6902	24.5698
			1.3	22.80600*	0.723518	7.17455e-47	21.3662	24.2458
			1.4	23.30600*	0.723518	1.4344e-47	21.8662	24.7458
			1.5	22.81600*	0.723518	6.94519e-47	21.3762	24.2558
			2.1	15.98400*	0.723518	8.49217e-36	14.5442	17.4238
			2.2	15.48600*	0.723518	7.43879e-35	14.0462	16.9258
			2.3	11.32600*	0.723518	4.5112e-26	9.88615	12.7658
			2.4	-0.364	0.723518	0.616278	-1.80385	1.07585
			2.5	6.49600*	0.723518	9.68809e-14	5.05615	7.93585
			3.1	7.37000*	0.723518	4.19357e-16	5.93015	8.80985
			3.2	6.93000*	0.723518	6.44537e-15	5.49015	8.36985
			3.3	9.90400*	0.723518	1.15474e-22	8.46415	11.3438
			3.4	-3.32400*	0.723518	1.59735e-05	-4.76385	-1.88415
			3.5	15.50000*	0.723518	6.99381e-35	14.0602	16.9398
			4.1	3.30000*	0.723518	1.81096e-05	1.86015	4.73985
			4.2	3.75600*	0.723518	1.54974e-06	2.31615	5.19585
			4.4	19.84000*	0.723518	1.95127e-42	18.4002	21.2798
			4.5	21.89000*	0.723518	1.48303e-45	20.4502	23.3298
		4.4	1.1	5.70400*	0.723518	1.36619e-11	4.26415	7.14385
			1.2	3.29000*	0.723518	1.90793e-05	1.85015	4.72985
			1.3	2.96600*	0.723518	9.87538e-05	1.52615	4.40585
			1.4	3.46600*	0.723518	7.53148e-06	2.02615	4.90585
			1.5	2.97600*	0.723518	9.39991e-05	1.53615	4.41585
			2.1	-3.85600*	0.723518	8.86895e-07	-5.29585	-2.41615
			2.2	-4.35400*	0.723518	5.0636e-08	-5.79385	-2.91415
			2.3	-8.51400*	0.723518	3.91434e-19	-9.95385	-7.07415
			2.4	-20.20400*	0.723518	5.22021e-43	-21.6438	-18.7642
			2.5	-13.34400*	0.723518	1.51711e-30	-14.7838	-11.9042
			3.1	-12.47000*	0.723518	1.16659e-28	-13.9098	-11.0302
			3.2	-12.91000*	0.723518	1.2819e-29	-14.3498	-11.4702
			3.3	-9.93600*	0.723518	9.62637e-23	-11.3758	-8.49615
			3.4	-23.16400*	0.723518	2.25894e-47	-24.6038	-21.7242
			3.5	-4.34000*	0.723518	5.49727e-08	-5.77985	-2.90015
			4.1	-16.54000*	0.723518	7.97102e-37	-17.9798	-15.1002
			4.2	-16.08400*	0.723518	5.52479e-36	-17.5238	-14.6442
			4.3	-19.84000*	0.723518	1.95127e-42	-21.2798	-18.4002
			4.5	2.05000*	0.723518	0.00582713	0.610152	3.48985
		4.5	1.1	3.65400*	0.723518	2.72034e-06	2.21415	5.09385
			1.2	1.24	0.723518	0.0904292	-0.199848	2.67985
			1.3	0.916	0.723518	0.209175	-0.523848	2.35585
			1.4	1.416	0.723518	0.0538235	-0.0238477	2.85585
			1.5	0.926	0.723518	0.204295	-0.513848	2.36585
			2.1	-5.90600*	0.723518	3.87726e-12	-7.34585	-4.46615
			2.2	-6.40400*	0.723518	1.72252e-13	-7.84385	-4.96415
			2.3	-10.56400*	0.723518	2.84557e-24	-12.0038	-9.12415
			2.4	-22.25400*	0.723518	4.39514e-46	-23.6938	-20.8142
			2.5	-15.39400*	0.723518	1.11678e-34	-16.8338	-13.9542
			3.1	-14.52000*	0.723518	5.78224e-33	-15.9598	-13.0802
			3.2	-14.96000*	0.723518	7.77179e-34	-16.3998	-13.5202
			3.3	-11.98600*	0.723518	1.39601e-27	-13.4258	-10.5462
			3.4	-25.21400*	0.723518	4.00459e-50	-26.6538	-23.7742
			3.5	-6.39000*	0.723518	1.88019e-13	-7.82985	-4.95015
			4.1	-18.59000*	0.723518	2.10593e-40	-20.0298	-17.1502
			4.2	-18.13400*	0.723518	1.23627e-39	-19.5738	-16.6942
			4.3	-21.89000*	0.723518	1.48303e-45	-23.3298	-20.4502
			4.4	-2.05000*	0.723518	0.00582713	-3.48985	-0.610152
SOC	LSD	1.1	1.2	4.71600*	1.30419	0.000521712	2.12058	7.31142
			1.3	9.80600*	1.30419	7.03742e-11	7.21058	12.4014
			1.4	16.28000*	1.30419	1.80566e-20	13.6846	18.8754
			1.5	8.67200*	1.30419	3.31943e-09	6.07658	11.2674
			2.1	15.52800*	1.30419	2.14621e-19	12.9326	18.1234
			2.2	9.19000*	1.30419	5.77498e-10	6.59458	11.7854
			2.3	8.21600*	1.30419	1.51528e-08	5.62058	10.8114
			2.4	3.89600*	1.30419	0.00373551	1.30058	6.49142
			2.5	9.42600*	1.30419	2.58542e-10	6.83058	12.0214
			3.1	14.48800*	1.30419	6.97082e-18	11.8926	17.0834
			3.2	16.60400*	1.30419	6.28726e-21	14.0086	19.1994
			3.3	14.28200*	1.30419	1.39899e-17	11.6866	16.8774
			3.4	-24.57400*	1.30419	3.75563e-31	-27.1694	-21.9786
			3.5	-13.86400*	1.30419	5.78809e-17	-16.4594	-11.2686
			4.1	10.67600*	1.30419	3.49422e-12	8.08058	13.2714
			4.2	4.69400*	1.30419	0.000551669	2.09858	7.28942
			4.3	4.67600*	1.30419	0.000577387	2.08058	7.27142
			4.4	9.11800*	1.30419	7.37377e-10	6.52258	11.7134
			4.5	11.76400*	1.30419	8.01858e-14	9.16858	14.3594
		1.2	1.1	-4.71600*	1.30419	0.000521712	-7.31142	-2.12058
			1.3	5.09000*	1.30419	0.000197216	2.49458	7.68542
			1.4	11.56400*	1.30419	1.60505e-13	8.96858	14.1594
			1.5	3.95600*	1.30419	0.00326097	1.36058	6.55142
			2.1	10.81200*	1.30419	2.18109e-12	8.21658	13.4074
			2.2	4.47400*	1.30419	0.000955693	1.87858	7.06942
			2.3	3.50000*	1.30419	0.00884728	0.904576	6.09542
			2.4	-0.82	1.30419	0.531309	-3.41542	1.77542
			2.5	4.71000*	1.30419	0.000529725	2.11458	7.30542
			3.1	9.77200*	1.30419	7.90888e-11	7.17658	12.3674
			3.2	11.88800*	1.30419	5.21566e-14	9.29258	14.4834
			3.3	9.56600*	1.30419	1.6023e-10	6.97058	12.1614
			3.4	-29.29000*	1.30419	2.72911e-36	-31.8854	-26.6946
			3.5	-18.58000*	1.30419	1.18517e-23	-21.1754	-15.9846
			4.1	5.96000*	1.30419	1.75149e-05	3.36458	8.55542
			4.2	-0.022	1.30419	0.986583	-2.61742	2.57342
			4.3	-0.04	1.30419	0.975609	-2.63542	2.55542
			4.4	4.40200*	1.30419	0.00113991	1.80658	6.99742
			4.5	7.04800*	1.30419	6.54541e-07	4.45258	9.64342
		1.3	1.1	-9.80600*	1.30419	7.03742e-11	-12.4014	-7.21058
			1.2	-5.09000*	1.30419	0.000197216	-7.68542	-2.49458
			1.4	6.47400*	1.30419	3.82609e-06	3.87858	9.06942
			1.5	-1.134	1.30419	0.387173	-3.72942	1.46142
			2.1	5.72200*	1.30419	3.46674e-05	3.12658	8.31742
			2.2	-0.616	1.30419	0.637982	-3.21142	1.97942
			2.3	-1.59	1.30419	0.226371	-4.18542	1.00542
			2.4	-5.91000*	1.30419	2.02404e-05	-8.50542	-3.31458
			2.5	-0.38	1.30419	0.771524	-2.97542	2.21542
			3.1	4.68200*	1.30419	0.00056869	2.08658	7.27742
			3.2	6.79800*	1.30419	1.42359e-06	4.20258	9.39342
			3.3	4.47600*	1.30419	0.000951001	1.88058	7.07142
			3.4	-34.38000*	1.30419	3.35448e-41	-36.9754	-31.7846
			3.5	-23.67000*	1.30419	4.29513e-30	-26.2654	-21.0746
			4.1	0.87	1.30419	0.506641	-1.72542	3.46542
			4.2	-5.11200*	1.30419	0.000185996	-7.70742	-2.51658
			4.3	-5.13000*	1.30419	0.000177272	-7.72542	-2.53458
			4.4	-0.688	1.30419	0.599286	-3.28342	1.90742
			4.5	1.958	1.30419	0.137211	-0.637424	4.55342
		1.4	1.1	-16.28000*	1.30419	1.80566e-20	-18.8754	-13.6846
			1.2	-11.56400*	1.30419	1.60505e-13	-14.1594	-8.96858
			1.3	-6.47400*	1.30419	3.82609e-06	-9.06942	-3.87858
			1.5	-7.60800*	1.30419	1.10361e-07	-10.2034	-5.01258
			2.1	-0.752	1.30419	0.565827	-3.34742	1.84342
			2.2	-7.09000*	1.30419	5.7379e-07	-9.68542	-4.49458
			2.3	-8.06400*	1.30419	2.50057e-08	-10.6594	-5.46858
			2.4	-12.38400*	1.30419	9.35703e-15	-14.9794	-9.78858
			2.5	-6.85400*	1.30419	1.19741e-06	-9.44942	-4.25858
			3.1	-1.792	1.30419	0.17327	-4.38742	0.803424
			3.2	0.324	1.30419	0.804439	-2.27142	2.91942
			3.3	-1.998	1.30419	0.129472	-4.59342	0.597424
			3.4	-40.85400*	1.30419	1.13833e-46	-43.4494	-38.2586
			3.5	-30.14400*	1.30419	3.70878e-37	-32.7394	-27.5486
			4.1	-5.60400*	1.30419	4.83682e-05	-8.19942	-3.00858
			4.2	-11.58600*	1.30419	1.48707e-13	-14.1814	-8.99058
			4.3	-11.60400*	1.30419	1.39702e-13	-14.1994	-9.00858
			4.4	-7.16200*	1.30419	4.57516e-07	-9.75742	-4.56658
			4.5	-4.51600*	1.30419	0.0008616	-7.11142	-1.92058
		1.5	1.1	-8.67200*	1.30419	3.31943e-09	-11.2674	-6.07658
			1.2	-3.95600*	1.30419	0.00326097	-6.55142	-1.36058
			1.3	1.134	1.30419	0.387173	-1.46142	3.72942
			1.4	7.60800*	1.30419	1.10361e-07	5.01258	10.2034
			2.1	6.85600*	1.30419	1.19002e-06	4.26058	9.45142
			2.2	0.518	1.30419	0.692292	-2.07742	3.11342
			2.3	-0.456	1.30419	0.727526	-3.05142	2.13942
			2.4	-4.77600*	1.30419	0.000447663	-7.37142	-2.18058
			2.5	0.754	1.30419	0.564796	-1.84142	3.34942
			3.1	5.81600*	1.30419	2.65193e-05	3.22058	8.41142
			3.2	7.93200*	1.30419	3.85428e-08	5.33658	10.5274
			3.3	5.61000*	1.30419	4.75603e-05	3.01458	8.20542
			3.4	-33.24600*	1.30419	3.70223e-40	-35.8414	-30.6506
			3.5	-22.53600*	1.30419	9.91171e-29	-25.1314	-19.9406
			4.1	2.004	1.30419	0.128341	-0.591424	4.59942
			4.2	-3.97800*	1.30419	0.00310145	-6.57342	-1.38258
			4.3	-3.99600*	1.30419	0.00297637	-6.59142	-1.40058
			4.4	0.446	1.30419	0.733267	-2.14942	3.04142
			4.5	3.09200*	1.30419	0.0201546	0.496576	5.68742
		2.1	1.1	-15.52800*	1.30419	2.14621e-19	-18.1234	-12.9326
			1.2	-10.81200*	1.30419	2.18109e-12	-13.4074	-8.21658
			1.3	-5.72200*	1.30419	3.46674e-05	-8.31742	-3.12658
			1.4	0.752	1.30419	0.565827	-1.84342	3.34742
			1.5	-6.85600*	1.30419	1.19002e-06	-9.45142	-4.26058
			2.2	-6.33800*	1.30419	5.75588e-06	-8.93342	-3.74258
			2.3	-7.31200*	1.30419	2.84622e-07	-9.90742	-4.71658
			2.4	-11.63200*	1.30419	1.26766e-13	-14.2274	-9.03658
			2.5	-6.10200*	1.30419	1.15764e-05	-8.69742	-3.50658
			3.1	-1.04	1.30419	0.427563	-3.63542	1.55542
			3.2	1.076	1.30419	0.411807	-1.51942	3.67142
			3.3	-1.246	1.30419	0.342263	-3.84142	1.34942
			3.4	-40.10200*	1.30419	4.49627e-46	-42.6974	-37.5066
			3.5	-29.39200*	1.30419	2.14548e-36	-31.9874	-26.7966
			4.1	-4.85200*	1.30419	0.000368146	-7.44742	-2.25658
			4.2	-10.83400*	1.30419	2.02094e-12	-13.4294	-8.23858
			4.3	-10.85200*	1.30419	1.89867e-12	-13.4474	-8.25658
			4.4	-6.41000*	1.30419	4.63913e-06	-9.00542	-3.81458
			4.5	-3.76400*	1.30419	0.00501285	-6.35942	-1.16858
		2.2	1.1	-9.19000*	1.30419	5.77498e-10	-11.7854	-6.59458
			1.2	-4.47400*	1.30419	0.000955693	-7.06942	-1.87858
			1.3	0.616	1.30419	0.637982	-1.97942	3.21142
			1.4	7.09000*	1.30419	5.7379e-07	4.49458	9.68542
			1.5	-0.518	1.30419	0.692292	-3.11342	2.07742
			2.1	6.33800*	1.30419	5.75588e-06	3.74258	8.93342
			2.3	-0.974	1.30419	0.45736	-3.56942	1.62142
			2.4	-5.29400*	1.30419	0.000113931	-7.88942	-2.69858
			2.5	0.236	1.30419	0.856861	-2.35942	2.83142
			3.1	5.29800*	1.30419	0.000112698	2.70258	7.89342
			3.2	7.41400*	1.30419	2.05667e-07	4.81858	10.0094
			3.3	5.09200*	1.30419	0.00019617	2.49658	7.68742
			3.4	-33.76400*	1.30419	1.22652e-40	-36.3594	-31.1686
			3.5	-23.05400*	1.30419	2.33606e-29	-25.6494	-20.4586
			4.1	1.486	1.30419	0.257935	-1.10942	4.08142
			4.2	-4.49600*	1.30419	0.000905259	-7.09142	-1.90058
			4.3	-4.51400*	1.30419	0.000865875	-7.10942	-1.91858
			4.4	-0.072	1.30419	0.956112	-2.66742	2.52342
			4.5	2.574	1.30419	0.0518755	-0.0214239	5.16942
		2.3	1.1	-8.21600*	1.30419	1.51528e-08	-10.8114	-5.62058
			1.2	-3.50000*	1.30419	0.00884728	-6.09542	-0.904576
			1.3	1.59	1.30419	0.226371	-1.00542	4.18542
			1.4	8.06400*	1.30419	2.50057e-08	5.46858	10.6594
			1.5	0.456	1.30419	0.727526	-2.13942	3.05142
			2.1	7.31200*	1.30419	2.84622e-07	4.71658	9.90742
			2.2	0.974	1.30419	0.45736	-1.62142	3.56942
			2.4	-4.32000*	1.30419	0.0013903	-6.91542	-1.72458
			2.5	1.21	1.30419	0.356314	-1.38542	3.80542
			3.1	6.27200*	1.30419	7.0071e-06	3.67658	8.86742
			3.2	8.38800*	1.30419	8.56845e-09	5.79258	10.9834
			3.3	6.06600*	1.30419	1.28637e-05	3.47058	8.66142
			3.4	-32.79000*	1.30419	9.90148e-40	-35.3854	-30.1946
			3.5	-22.08000*	1.30419	3.59502e-28	-24.6754	-19.4846
			4.1	2.46	1.30419	0.0628933	-0.135424	5.05542
			4.2	-3.52200*	1.30419	0.008447	-6.11742	-0.926576
			4.3	-3.54000*	1.30419	0.00813184	-6.13542	-0.944576
			4.4	0.902	1.30419	0.491181	-1.69342	3.49742
			4.5	3.54800*	1.30419	0.00799524	0.952576	6.14342
		2.4	1.1	-3.89600*	1.30419	0.00373551	-6.49142	-1.30058
			1.2	0.82	1.30419	0.531309	-1.77542	3.41542
			1.3	5.91000*	1.30419	2.02404e-05	3.31458	8.50542
			1.4	12.38400*	1.30419	9.35703e-15	9.78858	14.9794
			1.5	4.77600*	1.30419	0.000447663	2.18058	7.37142
			2.1	11.63200*	1.30419	1.26766e-13	9.03658	14.2274
			2.2	5.29400*	1.30419	0.000113931	2.69858	7.88942
			2.3	4.32000*	1.30419	0.0013903	1.72458	6.91542
			2.5	5.53000*	1.30419	5.94888e-05	2.93458	8.12542
			3.1	10.59200*	1.30419	4.67401e-12	7.99658	13.1874
			3.2	12.70800*	1.30419	3.05453e-15	10.1126	15.3034
			3.3	10.38600*	1.30419	9.53267e-12	7.79058	12.9814
			3.4	-28.47000*	1.30419	1.93127e-35	-31.0654	-25.8746
			3.5	-17.76000*	1.30419	1.54744e-22	-20.3554	-15.1646
			4.1	6.78000*	1.30419	1.50481e-06	4.18458	9.37542
			4.2	0.798	1.30419	0.542357	-1.79742	3.39342
			4.3	0.78	1.30419	0.551482	-1.81542	3.37542
			4.4	5.22200*	1.30419	0.000138471	2.62658	7.81742
			4.5	7.86800*	1.30419	4.74998e-08	5.27258	10.4634
		2.5	1.1	-9.42600*	1.30419	2.58542e-10	-12.0214	-6.83058
			1.2	-4.71000*	1.30419	0.000529725	-7.30542	-2.11458
			1.3	0.38	1.30419	0.771524	-2.21542	2.97542
			1.4	6.85400*	1.30419	1.19741e-06	4.25858	9.44942
			1.5	-0.754	1.30419	0.564796	-3.34942	1.84142
			2.1	6.10200*	1.30419	1.15764e-05	3.50658	8.69742
			2.2	-0.236	1.30419	0.856861	-2.83142	2.35942
			2.3	-1.21	1.30419	0.356314	-3.80542	1.38542
			2.4	-5.53000*	1.30419	5.94888e-05	-8.12542	-2.93458
			3.1	5.06200*	1.30419	0.000212436	2.46658	7.65742
			3.2	7.17800*	1.30419	4.35009e-07	4.58258	9.77342
			3.3	4.85600*	1.30419	0.000364357	2.26058	7.45142
			3.4	-34.00000*	1.30419	7.44742e-41	-36.5954	-31.4046
			3.5	-23.29000*	1.30419	1.21705e-29	-25.8854	-20.6946
			4.1	1.25	1.30419	0.340724	-1.34542	3.84542
			4.2	-4.73200*	1.30419	0.000500902	-7.32742	-2.13658
			4.3	-4.75000*	1.30419	0.000478433	-7.34542	-2.15458
			4.4	-0.308	1.30419	0.813911	-2.90342	2.28742
			4.5	2.338	1.30419	0.0768039	-0.257424	4.93342
		3.1	1.1	-14.48800*	1.30419	6.97082e-18	-17.0834	-11.8926
			1.2	-9.77200*	1.30419	7.90888e-11	-12.3674	-7.17658
			1.3	-4.68200*	1.30419	0.00056869	-7.27742	-2.08658
			1.4	1.792	1.30419	0.17327	-0.803424	4.38742
			1.5	-5.81600*	1.30419	2.65193e-05	-8.41142	-3.22058
			2.1	1.04	1.30419	0.427563	-1.55542	3.63542
			2.2	-5.29800*	1.30419	0.000112698	-7.89342	-2.70258
			2.3	-6.27200*	1.30419	7.0071e-06	-8.86742	-3.67658
			2.4	-10.59200*	1.30419	4.67401e-12	-13.1874	-7.99658
			2.5	-5.06200*	1.30419	0.000212436	-7.65742	-2.46658
			3.2	2.116	1.30419	0.108639	-0.479424	4.71142
			3.3	-0.206	1.30419	0.874892	-2.80142	2.38942
			3.4	-39.06200*	1.30419	3.11669e-45	-41.6574	-36.4666
			3.5	-28.35200*	1.30419	2.56791e-35	-30.9474	-25.7566
			4.1	-3.81200*	1.30419	0.00450783	-6.40742	-1.21658
			4.2	-9.79400*	1.30419	7.3335e-11	-12.3894	-7.19858
			4.3	-9.81200*	1.30419	6.89388e-11	-12.4074	-7.21658
			4.4	-5.37000*	1.30419	9.25784e-05	-7.96542	-2.77458
			4.5	-2.72400*	1.30419	0.039919	-5.31942	-0.128576
		3.2	1.1	-16.60400*	1.30419	6.28726e-21	-19.1994	-14.0086
			1.2	-11.88800*	1.30419	5.21566e-14	-14.4834	-9.29258
			1.3	-6.79800*	1.30419	1.42359e-06	-9.39342	-4.20258
			1.4	-0.324	1.30419	0.804439	-2.91942	2.27142
			1.5	-7.93200*	1.30419	3.85428e-08	-10.5274	-5.33658
			2.1	-1.076	1.30419	0.411807	-3.67142	1.51942
			2.2	-7.41400*	1.30419	2.05667e-07	-10.0094	-4.81858
			2.3	-8.38800*	1.30419	8.56845e-09	-10.9834	-5.79258
			2.4	-12.70800*	1.30419	3.05453e-15	-15.3034	-10.1126
			2.5	-7.17800*	1.30419	4.35009e-07	-9.77342	-4.58258
			3.1	-2.116	1.30419	0.108639	-4.71142	0.479424
			3.3	-2.322	1.30419	0.078805	-4.91742	0.273424
			3.4	-41.17800*	1.30419	6.34021e-47	-43.7734	-38.5826
			3.5	-30.46800*	1.30419	1.75847e-37	-33.0634	-27.8726
			4.1	-5.92800*	1.30419	1.92149e-05	-8.52342	-3.33258
			4.2	-11.91000*	1.30419	4.83256e-14	-14.5054	-9.31458
			4.3	-11.92800*	1.30419	4.54016e-14	-14.5234	-9.33258
			4.4	-7.48600*	1.30419	1.63352e-07	-10.0814	-4.89058
			4.5	-4.84000*	1.30419	0.000379737	-7.43542	-2.24458
		3.3	1.1	-14.28200*	1.30419	1.39899e-17	-16.8774	-11.6866
			1.2	-9.56600*	1.30419	1.6023e-10	-12.1614	-6.97058
			1.3	-4.47600*	1.30419	0.000951001	-7.07142	-1.88058
			1.4	1.998	1.30419	0.129472	-0.597424	4.59342
			1.5	-5.61000*	1.30419	4.75603e-05	-8.20542	-3.01458
			2.1	1.246	1.30419	0.342263	-1.34942	3.84142
			2.2	-5.09200*	1.30419	0.00019617	-7.68742	-2.49658
			2.3	-6.06600*	1.30419	1.28637e-05	-8.66142	-3.47058
			2.4	-10.38600*	1.30419	9.53267e-12	-12.9814	-7.79058
			2.5	-4.85600*	1.30419	0.000364357	-7.45142	-2.26058
			3.1	0.206	1.30419	0.874892	-2.38942	2.80142
			3.2	2.322	1.30419	0.078805	-0.273424	4.91742
			3.4	-38.85600*	1.30419	4.59699e-45	-41.4514	-36.2606
			3.5	-28.14600*	1.30419	4.23136e-35	-30.7414	-25.5506
			4.1	-3.60600*	1.30419	0.00706586	-6.20142	-1.01058
			4.2	-9.58800*	1.30419	1.4861e-10	-12.1834	-6.99258
			4.3	-9.60600*	1.30419	1.39728e-10	-12.2014	-7.01058
			4.4	-5.16400*	1.30419	0.000161853	-7.75942	-2.56858
			4.5	-2.518	1.30419	0.0570633	-5.11342	0.0774239
		3.4	1.1	24.57400*	1.30419	3.75563e-31	21.9786	27.1694
			1.2	29.29000*	1.30419	2.72911e-36	26.6946	31.8854
			1.3	34.38000*	1.30419	3.35448e-41	31.7846	36.9754
			1.4	40.85400*	1.30419	1.13833e-46	38.2586	43.4494
			1.5	33.24600*	1.30419	3.70223e-40	30.6506	35.8414
			2.1	40.10200*	1.30419	4.49627e-46	37.5066	42.6974
			2.2	33.76400*	1.30419	1.22652e-40	31.1686	36.3594
			2.3	32.79000*	1.30419	9.90148e-40	30.1946	35.3854
			2.4	28.47000*	1.30419	1.93127e-35	25.8746	31.0654
			2.5	34.00000*	1.30419	7.44742e-41	31.4046	36.5954
			3.1	39.06200*	1.30419	3.11669e-45	36.4666	41.6574
			3.2	41.17800*	1.30419	6.34021e-47	38.5826	43.7734
			3.3	38.85600*	1.30419	4.59699e-45	36.2606	41.4514
			3.5	10.71000*	1.30419	3.10595e-12	8.11458	13.3054
			4.1	35.25000*	1.30419	5.54567e-42	32.6546	37.8454
			4.2	29.26800*	1.30419	2.87471e-36	26.6726	31.8634
			4.3	29.25000*	1.30419	2.99967e-36	26.6546	31.8454
			4.4	33.69200*	1.30419	1.42894e-40	31.0966	36.2874
			4.5	36.33800*	1.30419	6.13765e-43	33.7426	38.9334
		3.5	1.1	13.86400*	1.30419	5.78809e-17	11.2686	16.4594
			1.2	18.58000*	1.30419	1.18517e-23	15.9846	21.1754
			1.3	23.67000*	1.30419	4.29513e-30	21.0746	26.2654
			1.4	30.14400*	1.30419	3.70878e-37	27.5486	32.7394
			1.5	22.53600*	1.30419	9.91171e-29	19.9406	25.1314
			2.1	29.39200*	1.30419	2.14548e-36	26.7966	31.9874
			2.2	23.05400*	1.30419	2.33606e-29	20.4586	25.6494
			2.3	22.08000*	1.30419	3.59502e-28	19.4846	24.6754
			2.4	17.76000*	1.30419	1.54744e-22	15.1646	20.3554
			2.5	23.29000*	1.30419	1.21705e-29	20.6946	25.8854
			3.1	28.35200*	1.30419	2.56791e-35	25.7566	30.9474
			3.2	30.46800*	1.30419	1.75847e-37	27.8726	33.0634
			3.3	28.14600*	1.30419	4.23136e-35	25.5506	30.7414
			3.4	-10.71000*	1.30419	3.10595e-12	-13.3054	-8.11458
			4.1	24.54000*	1.30419	4.11186e-31	21.9446	27.1354
			4.2	18.55800*	1.30419	1.26893e-23	15.9626	21.1534
			4.3	18.54000*	1.30419	1.34188e-23	15.9446	21.1354
			4.4	22.98200*	1.30419	2.85249e-29	20.3866	25.5774
			4.5	25.62800*	1.30419	2.35351e-32	23.0326	28.2234
		4.1	1.1	-10.67600*	1.30419	3.49422e-12	-13.2714	-8.08058
			1.2	-5.96000*	1.30419	1.75149e-05	-8.55542	-3.36458
			1.3	-0.87	1.30419	0.506641	-3.46542	1.72542
			1.4	5.60400*	1.30419	4.83682e-05	3.00858	8.19942
			1.5	-2.004	1.30419	0.128341	-4.59942	0.591424
			2.1	4.85200*	1.30419	0.000368146	2.25658	7.44742
			2.2	-1.486	1.30419	0.257935	-4.08142	1.10942
			2.3	-2.46	1.30419	0.0628933	-5.05542	0.135424
			2.4	-6.78000*	1.30419	1.50481e-06	-9.37542	-4.18458
			2.5	-1.25	1.30419	0.340724	-3.84542	1.34542
			3.1	3.81200*	1.30419	0.00450783	1.21658	6.40742
			3.2	5.92800*	1.30419	1.92149e-05	3.33258	8.52342
			3.3	3.60600*	1.30419	0.00706586	1.01058	6.20142
			3.4	-35.25000*	1.30419	5.54567e-42	-37.8454	-32.6546
			3.5	-24.54000*	1.30419	4.11186e-31	-27.1354	-21.9446
			4.2	-5.98200*	1.30419	1.64318e-05	-8.57742	-3.38658
			4.3	-6.00000*	1.30419	1.55943e-05	-8.59542	-3.40458
			4.4	-1.558	1.30419	0.235769	-4.15342	1.03742
			4.5	1.088	1.30419	0.406634	-1.50742	3.68342
		4.2	1.1	-4.69400*	1.30419	0.000551669	-7.28942	-2.09858
			1.2	0.022	1.30419	0.986583	-2.57342	2.61742
			1.3	5.11200*	1.30419	0.000185996	2.51658	7.70742
			1.4	11.58600*	1.30419	1.48707e-13	8.99058	14.1814
			1.5	3.97800*	1.30419	0.00310145	1.38258	6.57342
			2.1	10.83400*	1.30419	2.02094e-12	8.23858	13.4294
			2.2	4.49600*	1.30419	0.000905259	1.90058	7.09142
			2.3	3.52200*	1.30419	0.008447	0.926576	6.11742
			2.4	-0.798	1.30419	0.542357	-3.39342	1.79742
			2.5	4.73200*	1.30419	0.000500902	2.13658	7.32742
			3.1	9.79400*	1.30419	7.3335e-11	7.19858	12.3894
			3.2	11.91000*	1.30419	4.83256e-14	9.31458	14.5054
			3.3	9.58800*	1.30419	1.4861e-10	6.99258	12.1834
			3.4	-29.26800*	1.30419	2.87471e-36	-31.8634	-26.6726
			3.5	-18.55800*	1.30419	1.26893e-23	-21.1534	-15.9626
[truncated: 193 more rows]
[truncated: 4 more columns]
