# Supplementary material for: Nitrogen and phosphorus fertilisers optimise root morphology and soil nutrients in mixed annual grass and bean sown grassland in alpine regions
Source: PLoS One. 2025 Apr 15;20(4):e0321308. doi: 10.1371/journal.pone.0321308 (PMC11999165; doi:10.1371/journal.pone.0321308)
Supplement: S1 Data — (ZIP) [file pone.0321308.s001.zip › data analysis/Interaction of different fertilisers and proportions with forage root systems.xlsx]

## Sheet: Sheet1
ONEWAY RL RSA RV RAD RPA BY 交互
/POLYNOMIAL=1
/STATISTICS DESCRIPTIVES EFFECTS HOMOGENEITY
/MISSING ANALYSIS
/POSTHOC=DUNCAN LSD ALPHA(0.05).
descriptions
			Number of cases	average value	standard deviation	standard error	95% confidence interval of the mean		minimum value	maximum values	Inter-component variance
							lower limit	limit
RL	1.1		5	288.052	7.47538	3.34309	278.77	297.334	279.85	298.52
	1.2		5	290.906	2.76581	1.23691	287.472	294.34	288.54	295.29
	1.3		5	280.192	1.76134	0.787695	278.005	282.379	277.63	282.39
	1.4		5	244.352	14.9625	6.69144	225.774	262.93	229.87	266.38
	1.5		5	262.784	3.49241	1.56185	258.448	267.12	259.75	268.32
	2.1		5	311.188	5.91001	2.64303	303.85	318.526	304.38	319.24
	2.2		5	301.822	2.26462	1.01277	299.01	304.634	298.63	304.75
	2.3		5	307.658	4.87938	2.18213	301.599	313.717	300.29	313.38
	2.4		5	267.204	14.2052	6.35276	249.566	284.842	248.21	286.37
	2.5		5	283.05	7.8853	3.52641	273.259	292.841	273.39	293.32
	3.1		5	312.332	3.24198	1.44986	308.307	316.357	308.59	317.26
	3.2		5	317.748	4.68642	2.09583	311.929	323.567	311.49	323.31
	3.3		5	314.5	10.0808	4.50828	301.983	327.017	301.89	327.39
	3.4		5	301.898	1.7296	0.773501	299.75	304.046	300.12	304.39
	3.5		5	300.93	0.405894	0.181521	300.426	301.434	300.29	301.23
	4.1		5	314.154	10.7685	4.81583	300.783	327.525	298.26	324.49
	4.2		5	315.91	5.30336	2.37174	309.325	322.495	310.23	323.48
	4.3		5	228.868	3.5094	1.56945	224.511	233.225	223.36	231.29
	4.4		5	291.52	5.98604	2.67704	284.087	298.953	286.32	301.01
	4.5		5	314.758	5.49976	2.45957	307.929	321.587	310.29	323.18
	(grand) total		100	292.491	25.4246	2.54246	287.447	297.536	223.36	327.39
	modelling	fixed effect			7.03659	0.703659	291.091	293.892
		stochastic effect				5.62108	280.726	304.256			622.027
RSA	1.1		5	31.39	3.89159	1.74037	26.5579	36.2221	28.26	37.36
	1.2		5	30.468	0.359611	0.160823	30.0215	30.9145	30.21	31.03
	1.3		5	30.572	0.933526	0.417485	29.4129	31.7311	29.24	31.58
	1.4		5	27.214	4.45876	1.99402	21.6777	32.7503	20.24	30.23
	1.5		5	22.499	1.49292	0.667653	20.6453	24.3527	20.27	24.29
	2.1		5	45.934	3.72733	1.66691	41.3059	50.5621	42.36	51.28
	2.2		5	48.05	4.39355	1.96486	42.5947	53.5053	41.37	51.78
	2.3		5	46.762	2.83661	1.26857	43.2399	50.2841	42.31	49.65
	2.4		5	42.38	1.2941	0.57874	40.7732	43.9868	41.03	44.23
	2.5		5	47.612	0.818189	0.365905	46.5961	48.6279	46.37	48.56
	3.1		5	40.062	2.44818	1.09486	37.0222	43.1018	36.35	42.17
	3.2		5	40.978	1.09928	0.491614	39.6131	42.3429	39.56	42.34
	3.3		5	38.2	3.83856	1.71666	33.4338	42.9662	34.32	44.23
	3.4		5	33.254	4.30666	1.926	27.9066	38.6014	28.27	39.34
	3.5		5	21.632	1.19122	0.53273	20.1529	23.1111	20.24	23.24
	4.1		5	51.924	4.35277	1.94662	46.5193	57.3287	45.27	55.5
	4.2		5	42.802	1.11082	0.496774	41.4227	44.1813	41.28	44.27
	4.3		5	43.486	0.723726	0.32366	42.5874	44.3846	42.36	44.26
	4.4		5	37.536	3.30452	1.47782	33.4329	41.6391	34.25	42.36
	4.5		5	34.698	3.17314	1.41907	30.758	38.638	31.26	39.62
	(grand) total		100	37.8727	8.87138	0.887138	36.1124	39.6329	20.24	55.5
	modelling	fixed effect			2.87608	0.287608	37.3003	38.445
		stochastic effect				1.93713	33.8182	41.9271			73.3951
RV	1.1		5	1.272	0.056745	0.0253772	1.20154	1.34246	1.19	1.33
	1.2		5	1.148	0.0356371	0.0159374	1.10375	1.19225	1.09	1.18
	1.3		5	1.038	0.0664831	0.0297321	0.95545	1.12055	0.95	1.12
	1.4		5	0.928	0.0526308	0.0235372	0.86265	0.99335	0.87	1.01
	1.5		5	1.282	0.08228	0.0367967	1.17984	1.38416	1.16	1.38
	2.1		5	1.414	0.0350714	0.0156844	1.37045	1.45755	1.37	1.46
	2.2		5	1.178	0.0148324	0.00663325	1.15958	1.19642	1.16	1.2
	2.3		5	1.258	0.0597495	0.0267208	1.18381	1.33219	1.19	1.34
	2.4		5	0.73	0.0758288	0.0339116	0.635846	0.824154	0.67	0.85
	2.5		5	1.014	0.0415933	0.0186011	0.962355	1.06564	0.95	1.06
	3.1		5	1.398	0.0130384	0.00583095	1.38181	1.41419	1.38	1.41
	3.2		5	1.348	0.0481664	0.0215407	1.28819	1.40781	1.28	1.41
	3.3		5	1.298	0.134796	0.0602827	1.13063	1.46537	1.18	1.51
	3.4		5	0.7	0.103199	0.0461519	0.571862	0.828138	0.59	0.86
	3.5		5	0.198	0.0614003	0.0274591	0.121761	0.274239	0.14	0.29
	4.1		5	1.258	0.0993479	0.0444297	1.13464	1.38136	1.13	1.4
	4.2		5	1.236	0.0763544	0.0341467	1.14119	1.33081	1.14	1.34
	4.3		5	1.582	0.537141	0.240217	0.915052	2.24895	1.06	2.37
	4.4		5	0.384	0.0882043	0.0394462	0.27448	0.49352	0.29	0.52
	4.5		5	0.974	0.106442	0.0476025	0.841834	1.10617	0.81	1.09
	(grand) total		100	1.0819	0.365477	0.0365477	1.00938	1.15442	0.14	2.37
	modelling	fixed effect			0.139528	0.0139528	1.05413	1.10967
		stochastic effect				0.0783592	0.917892	1.24591			0.11891
RAD	1.1		5	0.812	0.0526308	0.0235372	0.74665	0.87735	0.74	0.88
	1.2		5	0.922	0.0414729	0.0185472	0.870505	0.973495	0.86	0.96
	1.3		5	0.9	0.0291548	0.0130384	0.8638	0.9362	0.86	0.94
	1.4		5	0.398	0.0277489	0.0124097	0.363545	0.432455	0.37	0.44
	1.5		5	0.532	0.0192354	0.00860233	0.508116	0.555884	0.51	0.56
	2.1		5	0.924	0.0207364	0.00927362	0.898252	0.949748	0.89	0.94
	2.2		5	0.918	0.0414729	0.0185472	0.866505	0.969495	0.86	0.97
	2.3		5	0.884	0.0364692	0.0163095	0.838718	0.929282	0.85	0.94
	2.4		5	0.4	0.0509902	0.0228035	0.336687	0.463313	0.34	0.47
	2.5		5	0.436	0.0415933	0.0186011	0.384355	0.487645	0.37	0.48
	3.1		5	0.928	0.0481664	0.0215407	0.868194	0.987806	0.86	0.99
	3.2		5	0.842	0.0589067	0.0263439	0.768858	0.915142	0.76	0.91
	3.3		5	0.94	0.0316228	0.0141421	0.900735	0.979265	0.89	0.97
	3.4		5	0.412	0.0238747	0.0106771	0.382356	0.441644	0.38	0.44
	3.5		5	0.324	0.0207364	0.00927362	0.298252	0.349748	0.29	0.34
	4.1		5	0.928	0.0432435	0.0193391	0.874306	0.981694	0.86	0.96
	4.2		5	0.838	0.0715542	0.032	0.749154	0.926846	0.79	0.95
	4.3		5	0.924	0.0230217	0.0102956	0.895415	0.952585	0.89	0.95
	4.4		5	0.418	0.0690652	0.0308869	0.332244	0.503756	0.31	0.49
	4.5		5	0.388	0.0164317	0.00734847	0.367597	0.408403	0.37	0.41
	(grand) total		100	0.7034	0.245374	0.0245374	0.654712	0.752088	0.29	0.99
	modelling	fixed effect			0.0416173	0.00416173	0.695118	0.711682
		stochastic effect				0.0553557	0.587539	0.819261			0.0609387
RPA	1.1		5	17.438	1.97558	0.883507	14.985	19.891	15.36	20.26
	1.2		5	15.412	0.721956	0.322868	14.5156	16.3084	14.39	16.34
	1.3		5	13.338	0.804189	0.359644	12.3395	14.3365	12.36	14.39
	1.4		5	8.476	0.586413	0.262252	7.74787	9.20413	7.81	9.28
	1.5		5	6.671	0.888653	0.397418	5.56759	7.77441	5.27	7.49
	2.1		5	20.002	0.292951	0.131011	19.6383	20.3657	19.56	20.26
	2.2		5	17.936	1.26124	0.564044	16.37	19.502	16.39	19.58
	2.3		5	15.948	1.69743	0.759114	13.8404	18.0556	14.26	18.38
	2.4		5	12.198	1.41357	0.632166	10.4428	13.9532	10.29	13.85
	2.5		5	9.622	0.903311	0.403973	8.50039	10.7436	8.69	10.78
	3.1		5	17.82	0.469201	0.209833	17.2374	18.4026	17.36	18.49
	3.2		5	17.842	0.414331	0.185294	17.3275	18.3565	17.36	18.47
	3.3		5	16.718	0.646622	0.289178	15.9151	17.5209	15.86	17.49
	3.4		5	7.326	2.18988	0.979345	4.6069	10.0451	4.36	9.87
	3.5		5	6.205	0.862525	0.385733	5.13403	7.27597	5.37	7.44
	4.1		5	18.762	0.403448	0.180427	18.2611	19.2629	18.41	19.4
	4.2		5	16.69	0.48389	0.216402	16.0892	17.2908	16.09	17.36
	4.3		5	15.964	0.630896	0.282145	15.1806	16.7474	15.18	16.84
	4.4		5	8.324	1.10767	0.495365	6.94865	9.69935	7.09	10.03
	4.5		5	8.84	0.401123	0.179388	8.34194	9.33806	8.25	9.31
	(grand) total		100	13.5766	4.6328	0.46328	12.6574	14.4958	4.36	20.26
	modelling	fixed effect			1.0514	0.10514	13.3674	13.7858
		stochastic effect				1.03527	11.4098	15.7434			21.2146
variance chi-square test
	Levin statistics	Degree of freedom 1	Degrees of freedom 2	significance
RL	3.92848	19	80	8.24148e-06
RSA	3.5714	19	80	3.31611e-05
RV	9.58063	19	80	1.08446e-13
RAD	1.69182	19	80	0.0550095
RPA	3.44376	19	80	5.48704e-05
ANOVA
				square sum (e.g. equation of squares)	(number of) degrees of freedom (physics)	mean square	F	significance
RL	intergroup	(Combined)		60033.3	19	3159.65	63.8137	2.4358e-40
		linear term	comparative	5143.65	1	5143.65	103.884	4.08254e-16
			misalignment	54889.7	18	3049.43	61.5876	2.90603e-39
	within a group			3961.09	80	49.5136
	(grand) total			63994.4	99
RSA	intergroup	(Combined)		7129.7	19	375.247	45.3643	6.21463e-35
		linear term	comparative	790.835	1	790.835	95.6055	2.62311e-15
			misalignment	6338.86	18	352.159	42.5731	1.83211e-33
	within a group			661.749	80	8.27186
	(grand) total			7791.44	99
RV	intergroup	(Combined)		11.6663	19	0.614016	31.5397	2.19525e-29
		linear term	comparative	0.3168	1	0.3168	16.2729	0.000124588
			misalignment	11.3495	18	0.630528	32.3879	2.54234e-29
	within a group			1.55744	80	0.019468
	(grand) total			13.2237	99
RAD	intergroup	(Combined)		5.82208	19	0.306425	176.92	3.30179e-57
		linear term	comparative	0.105362	1	0.105362	60.8325	1.99568e-11
			misalignment	5.71672	18	0.317596	183.369	2.8787e-57
	within a group			0.13856	80	0.001732
	(grand) total			5.96064	99
RPA	intergroup	(Combined)		2036.39	19	107.178	96.9561	3.70343e-47
		linear term	comparative	6.44604	1	6.44604	5.83123	0.0180258
			misalignment	2029.94	18	112.775	102.019	1.80734e-47
	within a group			88.4346	80	1.10543
	(grand) total			2124.82	99
after-test
multiple comparisons
implicit variable				mean difference (I-J)	standard error	significance	95% confidence interval of the mean
							lower limit	limit
RL	LSD	1.1	1.2	-2.854	4.45033	0.523161	-11.7104	6.00244
			1.3	7.86	4.45033	0.0811838	-0.996443	16.7164
			1.4	43.70000*	4.45033	2.17461e-15	34.8436	52.5564
			1.5	25.26800*	4.45033	2.11722e-07	16.4116	34.1244
			2.1	-23.13600*	4.45033	1.50426e-06	-31.9924	-14.2796
			2.2	-13.77000*	4.45033	0.00271897	-22.6264	-4.91356
			2.3	-19.60600*	4.45033	3.2416e-05	-28.4624	-10.7496
			2.4	20.84800*	4.45033	1.13208e-05	11.9916	29.7044
			2.5	5.002	4.45033	0.264391	-3.85444	13.8584
			3.1	-24.28000*	4.45033	5.29835e-07	-33.1364	-15.4236
			3.2	-29.69600*	4.45033	2.996e-09	-38.5524	-20.8396
			3.3	-26.44800*	4.45033	6.95606e-08	-35.3044	-17.5916
			3.4	-13.84600*	4.45033	0.00258268	-22.7024	-4.98956
			3.5	-12.87800*	4.45033	0.00490395	-21.7344	-4.02156
			4.1	-26.10200*	4.45033	9.65857e-08	-34.9584	-17.2456
			4.2	-27.85800*	4.45033	1.79955e-08	-36.7144	-19.0016
			4.3	59.18400*	4.45033	5.8024e-22	50.3276	68.0404
			4.4	-3.468	4.45033	0.438121	-12.3244	5.38844
			4.5	-26.70600*	4.45033	5.44072e-08	-35.5624	-17.8496
		1.2	1.1	2.854	4.45033	0.523161	-6.00244	11.7104
			1.3	10.71400*	4.45033	0.0183662	1.85756	19.5704
			1.4	46.55400*	4.45033	1.23089e-16	37.6976	55.4104
			1.5	28.12200*	4.45033	1.39374e-08	19.2656	36.9784
			2.1	-20.28200*	4.45033	1.83596e-05	-29.1384	-11.4256
			2.2	-10.91600*	4.45033	0.016348	-19.7724	-2.05956
			2.3	-16.75200*	4.45033	0.000317328	-25.6084	-7.89556
			2.4	23.70200*	4.45033	9.00012e-07	14.8456	32.5584
			2.5	7.856	4.45033	0.0813358	-1.00044	16.7124
			3.1	-21.42600*	4.45033	6.86287e-06	-30.2824	-12.5696
			3.2	-26.84200*	4.45033	4.77826e-08	-35.6984	-17.9856
			3.3	-23.59400*	4.45033	9.93093e-07	-32.4504	-14.7376
			3.4	-10.99200*	4.45033	0.0156416	-19.8484	-2.13556
			3.5	-10.02400*	4.45033	0.027036	-18.8804	-1.16756
			4.1	-23.24800*	4.45033	1.35945e-06	-32.1044	-14.3916
			4.2	-25.00400*	4.45033	2.70902e-07	-33.8604	-16.1476
			4.3	62.03800*	4.45033	4.1179e-23	53.1816	70.8944
			4.4	-0.614	4.45033	0.890613	-9.47044	8.24244
			4.5	-23.85200*	4.45033	7.84785e-07	-32.7084	-14.9956
		1.3	1.1	-7.86	4.45033	0.0811838	-16.7164	0.996443
			1.2	-10.71400*	4.45033	0.0183662	-19.5704	-1.85756
			1.4	35.84000*	4.45033	6.35832e-12	26.9836	44.6964
			1.5	17.40800*	4.45033	0.000191272	8.55156	26.2644
			2.1	-30.99600*	4.45033	8.28788e-10	-39.8524	-22.1396
			2.2	-21.63000*	4.45033	5.74252e-06	-30.4864	-12.7736
			2.3	-27.46600*	4.45033	2.62649e-08	-36.3224	-18.6096
			2.4	12.98800*	4.45033	0.00456629	4.13156	21.8444
			2.5	-2.858	4.45033	0.52258	-11.7144	5.99844
			3.1	-32.14000*	4.45033	2.64988e-10	-40.9964	-23.2836
			3.2	-37.55600*	4.45033	1.11313e-12	-46.4124	-28.6996
			3.3	-34.30800*	4.45033	2.99705e-11	-43.1644	-25.4516
			3.4	-21.70600*	4.45033	5.37251e-06	-30.5624	-12.8496
			3.5	-20.73800*	4.45033	1.24427e-05	-29.5944	-11.8816
			4.1	-33.96200*	4.45033	4.24943e-11	-42.8184	-25.1056
			4.2	-35.71800*	4.45033	7.19552e-12	-44.5744	-26.8616
			4.3	51.32400*	4.45033	1.08761e-18	42.4676	60.1804
			4.4	-11.32800*	4.45033	0.0128356	-20.1844	-2.47156
			4.5	-34.56600*	4.45033	2.30944e-11	-43.4224	-25.7096
		1.4	1.1	-43.70000*	4.45033	2.17461e-15	-52.5564	-34.8436
			1.2	-46.55400*	4.45033	1.23089e-16	-55.4104	-37.6976
			1.3	-35.84000*	4.45033	6.35832e-12	-44.6964	-26.9836
			1.5	-18.43200*	4.45033	8.48862e-05	-27.2884	-9.57556
			2.1	-66.83600*	4.45033	5.41509e-25	-75.6924	-57.9796
			2.2	-57.47000*	4.45033	2.91124e-21	-66.3264	-48.6136
			2.3	-63.30600*	4.45033	1.29225e-23	-72.1624	-54.4496
			2.4	-22.85200*	4.45033	1.94257e-06	-31.7084	-13.9956
			2.5	-38.69800*	4.45033	3.48476e-13	-47.5544	-29.8416
			3.1	-67.98000*	4.45033	1.97046e-25	-76.8364	-59.1236
			3.2	-73.39600*	4.45033	1.84353e-27	-82.2524	-64.5396
			3.3	-70.14800*	4.45033	2.96884e-26	-79.0044	-61.2916
			3.4	-57.54600*	4.45033	2.70929e-21	-66.4024	-48.6896
			3.5	-56.57800*	4.45033	6.7865e-21	-65.4344	-47.7216
			4.1	-69.80200*	4.45033	4.00764e-26	-78.6584	-60.9456
			4.2	-71.55800*	4.45033	8.81124e-27	-80.4144	-62.7016
			4.3	15.48400*	4.45033	0.000816561	6.62756	24.3404
			4.4	-47.16800*	4.45033	6.66036e-17	-56.0244	-38.3116
			4.5	-70.40600*	4.45033	2.37488e-26	-79.2624	-61.5496
		1.5	1.1	-25.26800*	4.45033	2.11722e-07	-34.1244	-16.4116
			1.2	-28.12200*	4.45033	1.39374e-08	-36.9784	-19.2656
			1.3	-17.40800*	4.45033	0.000191272	-26.2644	-8.55156
			1.4	18.43200*	4.45033	8.48862e-05	9.57556	27.2884
			2.1	-48.40400*	4.45033	1.94337e-17	-57.2604	-39.5476
			2.2	-39.03800*	4.45033	2.46592e-13	-47.8944	-30.1816
			2.3	-44.87400*	4.45033	6.65288e-16	-53.7304	-36.0176
			2.4	-4.42	4.45033	0.323615	-13.2764	4.43644
			2.5	-20.26600*	4.45033	1.86105e-05	-29.1224	-11.4096
			3.1	-49.54800*	4.45033	6.25115e-18	-58.4044	-40.6916
			3.2	-54.96400*	4.45033	3.17589e-20	-63.8204	-46.1076
			3.3	-51.71600*	4.45033	7.40875e-19	-60.5724	-42.8596
			3.4	-39.11400*	4.45033	2.28247e-13	-47.9704	-30.2576
			3.5	-38.14600*	4.45033	6.10944e-13	-47.0024	-29.2896
			4.1	-51.37000*	4.45033	1.03966e-18	-60.2264	-42.5136
			4.2	-53.12600*	4.45033	1.87453e-19	-61.9824	-44.2696
			4.3	33.91600*	4.45033	4.45119e-11	25.0596	42.7724
			4.4	-28.73600*	4.45033	7.67201e-09	-37.5924	-19.8796
			4.5	-51.97400*	4.45033	5.75701e-19	-60.8304	-43.1176
		2.1	1.1	23.13600*	4.45033	1.50426e-06	14.2796	31.9924
			1.2	20.28200*	4.45033	1.83596e-05	11.4256	29.1384
			1.3	30.99600*	4.45033	8.28788e-10	22.1396	39.8524
			1.4	66.83600*	4.45033	5.41509e-25	57.9796	75.6924
			1.5	48.40400*	4.45033	1.94337e-17	39.5476	57.2604
			2.2	9.36600*	4.45033	0.0384686	0.509557	18.2224
			2.3	3.53	4.45033	0.430008	-5.32644	12.3864
			2.4	43.98400*	4.45033	1.63229e-15	35.1276	52.8404
			2.5	28.13800*	4.45033	1.37229e-08	19.2816	36.9944
			3.1	-1.144	4.45033	0.797793	-10.0004	7.71244
			3.2	-6.56	4.45033	0.144393	-15.4164	2.29644
			3.3	-3.312	4.45033	0.458927	-12.1684	5.54444
			3.4	9.29000*	4.45033	0.0400271	0.433557	18.1464
			3.5	10.25800*	4.45033	0.0237589	1.40156	19.1144
			4.1	-2.966	4.45033	0.50703	-11.8224	5.89044
			4.2	-4.722	4.45033	0.291862	-13.5784	4.13444
			4.3	82.32000*	4.45033	1.2533e-30	73.4636	91.1764
			4.4	19.66800*	4.45033	3.0782e-05	10.8116	28.5244
			4.5	-3.57	4.45033	0.424821	-12.4264	5.28644
		2.2	1.1	13.77000*	4.45033	0.00271897	4.91356	22.6264
			1.2	10.91600*	4.45033	0.016348	2.05956	19.7724
			1.3	21.63000*	4.45033	5.74252e-06	12.7736	30.4864
			1.4	57.47000*	4.45033	2.91124e-21	48.6136	66.3264
			1.5	39.03800*	4.45033	2.46592e-13	30.1816	47.8944
			2.1	-9.36600*	4.45033	0.0384686	-18.2224	-0.509557
			2.3	-5.836	4.45033	0.193487	-14.6924	3.02044
			2.4	34.61800*	4.45033	2.1912e-11	25.7616	43.4744
			2.5	18.77200*	4.45033	6.44474e-05	9.91556	27.6284
			3.1	-10.51000*	4.45033	0.020627	-19.3664	-1.65356
			3.2	-15.92600*	4.45033	0.000590381	-24.7824	-7.06956
			3.3	-12.67800*	4.45033	0.00557743	-21.5344	-3.82156
			3.4	-0.076	4.45033	0.986417	-8.93244	8.78044
			3.5	0.892	4.45033	0.841649	-7.96444	9.74844
			4.1	-12.33200*	4.45033	0.00694643	-21.1884	-3.47556
			4.2	-14.08800*	4.45033	0.00218992	-22.9444	-5.23156
			4.3	72.95400*	4.45033	2.68024e-27	64.0976	81.8104
			4.4	10.30200*	4.45033	0.0231835	1.44556	19.1584
			4.5	-12.93600*	4.45033	0.00472314	-21.7924	-4.07956
		2.3	1.1	19.60600*	4.45033	3.2416e-05	10.7496	28.4624
			1.2	16.75200*	4.45033	0.000317328	7.89556	25.6084
			1.3	27.46600*	4.45033	2.62649e-08	18.6096	36.3224
			1.4	63.30600*	4.45033	1.29225e-23	54.4496	72.1624
			1.5	44.87400*	4.45033	6.65288e-16	36.0176	53.7304
			2.1	-3.53	4.45033	0.430008	-12.3864	5.32644
			2.2	5.836	4.45033	0.193487	-3.02044	14.6924
			2.4	40.45400*	4.45033	5.84314e-14	31.5976	49.3104
			2.5	24.60800*	4.45033	3.91356e-07	15.7516	33.4644
			3.1	-4.674	4.45033	0.296762	-13.5304	4.18244
			3.2	-10.09000*	4.45033	0.0260736	-18.9464	-1.23356
			3.3	-6.842	4.45033	0.128138	-15.6984	2.01444
			3.4	5.76	4.45033	0.199291	-3.09644	14.6164
			3.5	6.728	4.45033	0.134526	-2.12844	15.5844
			4.1	-6.496	4.45033	0.148298	-15.3524	2.36044
			4.2	-8.252	4.45033	0.0673895	-17.1084	0.604443
			4.3	78.79000*	4.45033	2.11554e-29	69.9336	87.6464
			4.4	16.13800*	4.45033	0.000504332	7.28156	24.9944
			4.5	-7.1	4.45033	0.114569	-15.9564	1.75644
		2.4	1.1	-20.84800*	4.45033	1.13208e-05	-29.7044	-11.9916
			1.2	-23.70200*	4.45033	9.00012e-07	-32.5584	-14.8456
			1.3	-12.98800*	4.45033	0.00456629	-21.8444	-4.13156
			1.4	22.85200*	4.45033	1.94257e-06	13.9956	31.7084
			1.5	4.42	4.45033	0.323615	-4.43644	13.2764
			2.1	-43.98400*	4.45033	1.63229e-15	-52.8404	-35.1276
			2.2	-34.61800*	4.45033	2.1912e-11	-43.4744	-25.7616
			2.3	-40.45400*	4.45033	5.84314e-14	-49.3104	-31.5976
			2.5	-15.84600*	4.45033	0.000626335	-24.7024	-6.98956
			3.1	-45.12800*	4.45033	5.15177e-16	-53.9844	-36.2716
			3.2	-50.54400*	4.45033	2.34e-18	-59.4004	-41.6876
			3.3	-47.29600*	4.45033	5.86103e-17	-56.1524	-38.4396
			3.4	-34.69400*	4.45033	2.02916e-11	-43.5504	-25.8376
			3.5	-33.72600*	4.45033	5.39075e-11	-42.5824	-24.8696
			4.1	-46.95000*	4.45033	8.28181e-17	-55.8064	-38.0936
			4.2	-48.70600*	4.45033	1.4397e-17	-57.5624	-39.8496
			4.3	38.33600*	4.45033	5.03592e-13	29.4796	47.1924
			4.4	-24.31600*	4.45033	5.12548e-07	-33.1724	-15.4596
			4.5	-47.55400*	4.45033	4.53049e-17	-56.4104	-38.6976
		2.5	1.1	-5.002	4.45033	0.264391	-13.8584	3.85444
			1.2	-7.856	4.45033	0.0813358	-16.7124	1.00044
			1.3	2.858	4.45033	0.52258	-5.99844	11.7144
			1.4	38.69800*	4.45033	3.48476e-13	29.8416	47.5544
			1.5	20.26600*	4.45033	1.86105e-05	11.4096	29.1224
			2.1	-28.13800*	4.45033	1.37229e-08	-36.9944	-19.2816
			2.2	-18.77200*	4.45033	6.44474e-05	-27.6284	-9.91556
			2.3	-24.60800*	4.45033	3.91356e-07	-33.4644	-15.7516
			2.4	15.84600*	4.45033	0.000626335	6.98956	24.7024
			3.1	-29.28200*	4.45033	4.49857e-09	-38.1384	-20.4256
			3.2	-34.69800*	4.45033	2.02097e-11	-43.5544	-25.8416
			3.3	-31.45000*	4.45033	5.27632e-10	-40.3064	-22.5936
			3.4	-18.84800*	4.45033	6.05759e-05	-27.7044	-9.99156
			3.5	-17.88000*	4.45033	0.000131962	-26.7364	-9.02356
			4.1	-31.10400*	4.45033	7.44464e-10	-39.9604	-22.2476
			4.2	-32.86000*	4.45033	1.28798e-10	-41.7164	-24.0036
			4.3	54.18200*	4.45033	6.74398e-20	45.3256	63.0384
			4.4	-8.47	4.45033	0.0606076	-17.3264	0.386443
			4.5	-31.70800*	4.45033	4.07975e-10	-40.5644	-22.8516
		3.1	1.1	24.28000*	4.45033	5.29835e-07	15.4236	33.1364
			1.2	21.42600*	4.45033	6.86287e-06	12.5696	30.2824
			1.3	32.14000*	4.45033	2.64988e-10	23.2836	40.9964
			1.4	67.98000*	4.45033	1.97046e-25	59.1236	76.8364
			1.5	49.54800*	4.45033	6.25115e-18	40.6916	58.4044
			2.1	1.144	4.45033	0.797793	-7.71244	10.0004
			2.2	10.51000*	4.45033	0.020627	1.65356	19.3664
			2.3	4.674	4.45033	0.296762	-4.18244	13.5304
			2.4	45.12800*	4.45033	5.15177e-16	36.2716	53.9844
			2.5	29.28200*	4.45033	4.49857e-09	20.4256	38.1384
			3.2	-5.416	4.45033	0.227187	-14.2724	3.44044
			3.3	-2.168	4.45033	0.627481	-11.0244	6.68844
			3.4	10.43400*	4.45033	0.0215305	1.57756	19.2904
			3.5	11.40200*	4.45033	0.0122822	2.54556	20.2584
			4.1	-1.822	4.45033	0.683335	-10.6784	7.03444
			4.2	-3.578	4.45033	0.423788	-12.4344	5.27844
			4.3	83.46400*	4.45033	5.09702e-31	74.6076	92.3204
			4.4	20.81200*	4.45033	1.16767e-05	11.9556	29.6684
			4.5	-2.426	4.45033	0.587182	-11.2824	6.43044
		3.2	1.1	29.69600*	4.45033	2.996e-09	20.8396	38.5524
			1.2	26.84200*	4.45033	4.77826e-08	17.9856	35.6984
			1.3	37.55600*	4.45033	1.11313e-12	28.6996	46.4124
			1.4	73.39600*	4.45033	1.84353e-27	64.5396	82.2524
			1.5	54.96400*	4.45033	3.17589e-20	46.1076	63.8204
			2.1	6.56	4.45033	0.144393	-2.29644	15.4164
			2.2	15.92600*	4.45033	0.000590381	7.06956	24.7824
			2.3	10.09000*	4.45033	0.0260736	1.23356	18.9464
			2.4	50.54400*	4.45033	2.34e-18	41.6876	59.4004
			2.5	34.69800*	4.45033	2.02097e-11	25.8416	43.5544
			3.1	5.416	4.45033	0.227187	-3.44044	14.2724
			3.3	3.248	4.45033	0.467624	-5.60844	12.1044
			3.4	15.85000*	4.45033	0.000624489	6.99356	24.7064
			3.5	16.81800*	4.45033	0.000301726	7.96156	25.6744
			4.1	3.594	4.45033	0.421727	-5.26244	12.4504
			4.2	1.838	4.45033	0.680709	-7.01844	10.6944
			4.3	88.88000*	4.45033	7.99538e-33	80.0236	97.7364
			4.4	26.22800*	4.45033	8.57189e-08	17.3716	35.0844
			4.5	2.99	4.45033	0.503608	-5.86644	11.8464
		3.3	1.1	26.44800*	4.45033	6.95606e-08	17.5916	35.3044
			1.2	23.59400*	4.45033	9.93093e-07	14.7376	32.4504
			1.3	34.30800*	4.45033	2.99705e-11	25.4516	43.1644
			1.4	70.14800*	4.45033	2.96884e-26	61.2916	79.0044
			1.5	51.71600*	4.45033	7.40875e-19	42.8596	60.5724
			2.1	3.312	4.45033	0.458927	-5.54444	12.1684
			2.2	12.67800*	4.45033	0.00557743	3.82156	21.5344
			2.3	6.842	4.45033	0.128138	-2.01444	15.6984
			2.4	47.29600*	4.45033	5.86103e-17	38.4396	56.1524
			2.5	31.45000*	4.45033	5.27632e-10	22.5936	40.3064
			3.1	2.168	4.45033	0.627481	-6.68844	11.0244
			3.2	-3.248	4.45033	0.467624	-12.1044	5.60844
			3.4	12.60200*	4.45033	0.00585493	3.74556	21.4584
			3.5	13.57000*	4.45033	0.00311028	4.71356	22.4264
			4.1	0.346	4.45033	0.938223	-8.51044	9.20244
			4.2	-1.41	4.45033	0.752198	-10.2664	7.44644
			4.3	85.63200*	4.45033	9.46421e-32	76.7756	94.4884
			4.4	22.98000*	4.45033	1.7314e-06	14.1236	31.8364
			4.5	-0.258	4.45033	0.953915	-9.11444	8.59844
		3.4	1.1	13.84600*	4.45033	0.00258268	4.98956	22.7024
			1.2	10.99200*	4.45033	0.0156416	2.13556	19.8484
			1.3	21.70600*	4.45033	5.37251e-06	12.8496	30.5624
			1.4	57.54600*	4.45033	2.70929e-21	48.6896	66.4024
			1.5	39.11400*	4.45033	2.28247e-13	30.2576	47.9704
			2.1	-9.29000*	4.45033	0.0400271	-18.1464	-0.433557
			2.2	0.076	4.45033	0.986417	-8.78044	8.93244
			2.3	-5.76	4.45033	0.199291	-14.6164	3.09644
			2.4	34.69400*	4.45033	2.02916e-11	25.8376	43.5504
			2.5	18.84800*	4.45033	6.05759e-05	9.99156	27.7044
			3.1	-10.43400*	4.45033	0.0215305	-19.2904	-1.57756
			3.2	-15.85000*	4.45033	0.000624489	-24.7064	-6.99356
			3.3	-12.60200*	4.45033	0.00585493	-21.4584	-3.74556
			3.5	0.968	4.45033	0.828363	-7.88844	9.82444
			4.1	-12.25600*	4.45033	0.00728564	-21.1124	-3.39956
			4.2	-14.01200*	4.45033	0.00230682	-22.8684	-5.15556
			4.3	73.03000*	4.45033	2.51298e-27	64.1736	81.8864
			4.4	10.37800*	4.45033	0.0222186	1.52156	19.2344
			4.5	-12.86000*	4.45033	0.00496134	-21.7164	-4.00356
		3.5	1.1	12.87800*	4.45033	0.00490395	4.02156	21.7344
			1.2	10.02400*	4.45033	0.027036	1.16756	18.8804
			1.3	20.73800*	4.45033	1.24427e-05	11.8816	29.5944
			1.4	56.57800*	4.45033	6.7865e-21	47.7216	65.4344
			1.5	38.14600*	4.45033	6.10944e-13	29.2896	47.0024
			2.1	-10.25800*	4.45033	0.0237589	-19.1144	-1.40156
			2.2	-0.892	4.45033	0.841649	-9.74844	7.96444
			2.3	-6.728	4.45033	0.134526	-15.5844	2.12844
			2.4	33.72600*	4.45033	5.39075e-11	24.8696	42.5824
			2.5	17.88000*	4.45033	0.000131962	9.02356	26.7364
			3.1	-11.40200*	4.45033	0.0122822	-20.2584	-2.54556
			3.2	-16.81800*	4.45033	0.000301726	-25.6744	-7.96156
			3.3	-13.57000*	4.45033	0.00311028	-22.4264	-4.71356
			3.4	-0.968	4.45033	0.828363	-9.82444	7.88844
			4.1	-13.22400*	4.45033	0.00391304	-22.0804	-4.36756
			4.2	-14.98000*	4.45033	0.0011738	-23.8364	-6.12356
			4.3	72.06200*	4.45033	5.72544e-27	63.2056	80.9184
			4.4	9.41000*	4.45033	0.0375906	0.553557	18.2664
			4.5	-13.82800*	4.45033	0.00261437	-22.6844	-4.97156
		4.1	1.1	26.10200*	4.45033	9.65857e-08	17.2456	34.9584
			1.2	23.24800*	4.45033	1.35945e-06	14.3916	32.1044
			1.3	33.96200*	4.45033	4.24943e-11	25.1056	42.8184
			1.4	69.80200*	4.45033	4.00764e-26	60.9456	78.6584
			1.5	51.37000*	4.45033	1.03966e-18	42.5136	60.2264
			2.1	2.966	4.45033	0.50703	-5.89044	11.8224
			2.2	12.33200*	4.45033	0.00694643	3.47556	21.1884
			2.3	6.496	4.45033	0.148298	-2.36044	15.3524
			2.4	46.95000*	4.45033	8.28181e-17	38.0936	55.8064
			2.5	31.10400*	4.45033	7.44464e-10	22.2476	39.9604
			3.1	1.822	4.45033	0.683335	-7.03444	10.6784
			3.2	-3.594	4.45033	0.421727	-12.4504	5.26244
			3.3	-0.346	4.45033	0.938223	-9.20244	8.51044
			3.4	12.25600*	4.45033	0.00728564	3.39956	21.1124
			3.5	13.22400*	4.45033	0.00391304	4.36756	22.0804
			4.2	-1.756	4.45033	0.694205	-10.6124	7.10044
			4.3	85.28600*	4.45033	1.23589e-31	76.4296	94.1424
			4.4	22.63400*	4.45033	2.36162e-06	13.7776	31.4904
			4.5	-0.604	4.45033	0.892383	-9.46044	8.25244
		4.2	1.1	27.85800*	4.45033	1.79955e-08	19.0016	36.7144
			1.2	25.00400*	4.45033	2.70902e-07	16.1476	33.8604
			1.3	35.71800*	4.45033	7.19552e-12	26.8616	44.5744
			1.4	71.55800*	4.45033	8.81124e-27	62.7016	80.4144
			1.5	53.12600*	4.45033	1.87453e-19	44.2696	61.9824
			2.1	4.722	4.45033	0.291862	-4.13444	13.5784
			2.2	14.08800*	4.45033	0.00218992	5.23156	22.9444
			2.3	8.252	4.45033	0.0673895	-0.604443	17.1084
			2.4	48.70600*	4.45033	1.4397e-17	39.8496	57.5624
			2.5	32.86000*	4.45033	1.28798e-10	24.0036	41.7164
			3.1	3.578	4.45033	0.423788	-5.27844	12.4344
			3.2	-1.838	4.45033	0.680709	-10.6944	7.01844
			3.3	1.41	4.45033	0.752198	-7.44644	10.2664
			3.4	14.01200*	4.45033	0.00230682	5.15556	22.8684
			3.5	14.98000*	4.45033	0.0011738	6.12356	23.8364
			4.1	1.756	4.45033	0.694205	-7.10044	10.6124
			4.3	87.04200*	4.45033	3.21315e-32	78.1856	95.8984
			4.4	24.39000*	4.45033	4.78735e-07	15.5336	33.2464
			4.5	1.152	4.45033	0.79641	-7.70444	10.0084
		4.3	1.1	-59.18400*	4.45033	5.8024e-22	-68.0404	-50.3276
			1.2	-62.03800*	4.45033	4.1179e-23	-70.8944	-53.1816
			1.3	-51.32400*	4.45033	1.08761e-18	-60.1804	-42.4676
			1.4	-15.48400*	4.45033	0.000816561	-24.3404	-6.62756
			1.5	-33.91600*	4.45033	4.45119e-11	-42.7724	-25.0596
			2.1	-82.32000*	4.45033	1.2533e-30	-91.1764	-73.4636
			2.2	-72.95400*	4.45033	2.68024e-27	-81.8104	-64.0976
			2.3	-78.79000*	4.45033	2.11554e-29	-87.6464	-69.9336
			2.4	-38.33600*	4.45033	5.03592e-13	-47.1924	-29.4796
			2.5	-54.18200*	4.45033	6.74398e-20	-63.0384	-45.3256
			3.1	-83.46400*	4.45033	5.09702e-31	-92.3204	-74.6076
			3.2	-88.88000*	4.45033	7.99538e-33	-97.7364	-80.0236
			3.3	-85.63200*	4.45033	9.46421e-32	-94.4884	-76.7756
			3.4	-73.03000*	4.45033	2.51298e-27	-81.8864	-64.1736
			3.5	-72.06200*	4.45033	5.72544e-27	-80.9184	-63.2056
			4.1	-85.28600*	4.45033	1.23589e-31	-94.1424	-76.4296
			4.2	-87.04200*	4.45033	3.21315e-32	-95.8984	-78.1856
			4.4	-62.65200*	4.45033	2.34638e-23	-71.5084	-53.7956
			4.5	-85.89000*	4.45033	7.76004e-32	-94.7464	-77.0336
		4.4	1.1	3.468	4.45033	0.438121	-5.38844	12.3244
			1.2	0.614	4.45033	0.890613	-8.24244	9.47044
			1.3	11.32800*	4.45033	0.0128356	2.47156	20.1844
			1.4	47.16800*	4.45033	6.66036e-17	38.3116	56.0244
			1.5	28.73600*	4.45033	7.67201e-09	19.8796	37.5924
			2.1	-19.66800*	4.45033	3.0782e-05	-28.5244	-10.8116
			2.2	-10.30200*	4.45033	0.0231835	-19.1584	-1.44556
			2.3	-16.13800*	4.45033	0.000504332	-24.9944	-7.28156
			2.4	24.31600*	4.45033	5.12548e-07	15.4596	33.1724
			2.5	8.47	4.45033	0.0606076	-0.386443	17.3264
			3.1	-20.81200*	4.45033	1.16767e-05	-29.6684	-11.9556
			3.2	-26.22800*	4.45033	8.57189e-08	-35.0844	-17.3716
			3.3	-22.98000*	4.45033	1.7314e-06	-31.8364	-14.1236
			3.4	-10.37800*	4.45033	0.0222186	-19.2344	-1.52156
			3.5	-9.41000*	4.45033	0.0375906	-18.2664	-0.553557
			4.1	-22.63400*	4.45033	2.36162e-06	-31.4904	-13.7776
			4.2	-24.39000*	4.45033	4.78735e-07	-33.2464	-15.5336
			4.3	62.65200*	4.45033	2.34638e-23	53.7956	71.5084
			4.5	-23.23800*	4.45033	1.37181e-06	-32.0944	-14.3816
		4.5	1.1	26.70600*	4.45033	5.44072e-08	17.8496	35.5624
			1.2	23.85200*	4.45033	7.84785e-07	14.9956	32.7084
			1.3	34.56600*	4.45033	2.30944e-11	25.7096	43.4224
			1.4	70.40600*	4.45033	2.37488e-26	61.5496	79.2624
			1.5	51.97400*	4.45033	5.75701e-19	43.1176	60.8304
			2.1	3.57	4.45033	0.424821	-5.28644	12.4264
			2.2	12.93600*	4.45033	0.00472314	4.07956	21.7924
			2.3	7.1	4.45033	0.114569	-1.75644	15.9564
			2.4	47.55400*	4.45033	4.53049e-17	38.6976	56.4104
			2.5	31.70800*	4.45033	4.07975e-10	22.8516	40.5644
			3.1	2.426	4.45033	0.587182	-6.43044	11.2824
			3.2	-2.99	4.45033	0.503608	-11.8464	5.86644
			3.3	0.258	4.45033	0.953915	-8.59844	9.11444
			3.4	12.86000*	4.45033	0.00496134	4.00356	21.7164
			3.5	13.82800*	4.45033	0.00261437	4.97156	22.6844
			4.1	0.604	4.45033	0.892383	-8.25244	9.46044
			4.2	-1.152	4.45033	0.79641	-10.0084	7.70444
			4.3	85.89000*	4.45033	7.76004e-32	77.0336	94.7464
			4.4	23.23800*	4.45033	1.37181e-06	14.3816	32.0944
RSA	LSD	1.1	1.2	0.922	1.819	0.613638	-2.69792	4.54192
			1.3	0.818	1.819	0.654144	-2.80192	4.43792
			1.4	4.17600*	1.819	0.024307	0.556084	7.79592
			1.5	8.89100*	1.819	5.15719e-06	5.27108	12.5109
			2.1	-14.54400*	1.819	8.24922e-12	-18.1639	-10.9241
			2.2	-16.66000*	1.819	4.28085e-14	-20.2799	-13.0401
			2.3	-15.37200*	1.819	1.0548e-12	-18.9919	-11.7521
			2.4	-10.99000*	1.819	4.57274e-08	-14.6099	-7.37008
			2.5	-16.22200*	1.819	1.27241e-13	-19.8419	-12.6021
			3.1	-8.67200*	1.819	8.23212e-06	-12.2919	-5.05208
			3.2	-9.58800*	1.819	1.12394e-06	-13.2079	-5.96808
			3.3	-6.81000*	1.819	0.000340036	-10.4299	-3.19008
			3.4	-1.864	1.819	0.308574	-5.48392	1.75592
			3.5	9.75800*	1.819	7.69289e-07	6.13808	13.3779
			4.1	-20.53400*	1.819	3.16233e-18	-24.1539	-16.9141
			4.2	-11.41200*	1.819	1.69408e-08	-15.0319	-7.79208
			4.3	-12.09600*	1.819	3.31226e-09	-15.7159	-8.47608
			4.4	-6.14600*	1.819	0.00112725	-9.76592	-2.52608
			4.5	-3.308	1.819	0.072717	-6.92792	0.311916
		1.2	1.1	-0.922	1.819	0.613638	-4.54192	2.69792
			1.3	-0.104	1.819	0.954549	-3.72392	3.51592
			1.4	3.254	1.819	0.0774162	-0.365916	6.87392
			1.5	7.96900*	1.819	3.54985e-05	4.34908	11.5889
			2.1	-15.46600*	1.819	8.34868e-13	-19.0859	-11.8461
			2.2	-17.58200*	1.819	4.34355e-15	-21.2019	-13.9621
			2.3	-16.29400*	1.819	1.06373e-13	-19.9139	-12.6741
			2.4	-11.91200*	1.819	5.15091e-09	-15.5319	-8.29208
			2.5	-17.14400*	1.819	1.28652e-14	-20.7639	-13.5241
			3.1	-9.59400*	1.819	1.10905e-06	-13.2139	-5.97408
			3.2	-10.51000*	1.819	1.39358e-07	-14.1299	-6.89008
			3.3	-7.73200*	1.819	5.72553e-05	-11.3519	-4.11208
			3.4	-2.786	1.819	0.129563	-6.40592	0.833916
			3.5	8.83600*	1.819	5.80292e-06	5.21608	12.4559
			4.1	-21.45600*	1.819	3.46628e-19	-25.0759	-17.8361
			4.2	-12.33400*	1.819	1.86646e-09	-15.9539	-8.71408
			4.3	-13.01800*	1.819	3.54179e-10	-16.6379	-9.39808
			4.4	-7.06800*	1.819	0.000209279	-10.6879	-3.44808
			4.5	-4.23000*	1.819	0.0225816	-7.84992	-0.610084
		1.3	1.1	-0.818	1.819	0.654144	-4.43792	2.80192
			1.2	0.104	1.819	0.954549	-3.51592	3.72392
			1.4	3.358	1.819	0.0685803	-0.261916	6.97792
			1.5	8.07300*	1.819	2.87117e-05	4.45308	11.6929
			2.1	-15.36200*	1.819	1.08136e-12	-18.9819	-11.7421
			2.2	-17.47800*	1.819	5.61983e-15	-21.0979	-13.8581
			2.3	-16.19000*	1.819	1.37786e-13	-19.8099	-12.5701
			2.4	-11.80800*	1.819	6.60589e-09	-15.4279	-8.18808
			2.5	-17.04000*	1.819	1.66544e-14	-20.6599	-13.4201
			3.1	-9.49000*	1.819	1.39669e-06	-13.1099	-5.87008
			3.2	-10.40600*	1.819	1.77004e-07	-14.0259	-6.78608
			3.3	-7.62800*	1.819	7.04434e-05	-11.2479	-4.00808
			3.4	-2.682	1.819	0.144288	-6.30192	0.937916
			3.5	8.94000*	1.819	4.64134e-06	5.32008	12.5599
			4.1	-21.35200*	1.819	4.44225e-19	-24.9719	-17.7321
			4.2	-12.23000*	1.819	2.39892e-09	-15.8499	-8.61008
			4.3	-12.91400*	1.819	4.56537e-10	-16.5339	-9.29408
			4.4	-6.96400*	1.819	0.000254832	-10.5839	-3.34408
			4.5	-4.12600*	1.819	0.0260074	-7.74592	-0.506084
		1.4	1.1	-4.17600*	1.819	0.024307	-7.79592	-0.556084
			1.2	-3.254	1.819	0.0774162	-6.87392	0.365916
			1.3	-3.358	1.819	0.0685803	-6.97792	0.261916
			1.5	4.71500*	1.819	0.0113369	1.09508	8.33492
			2.1	-18.72000*	1.819	2.62138e-16	-22.3399	-15.1001
			2.2	-20.83600*	1.819	1.52861e-18	-24.4559	-17.2161
			2.3	-19.54800*	1.819	3.45477e-17	-23.1679	-15.9281
			2.4	-15.16600*	1.819	1.76053e-12	-18.7859	-11.5461
			2.5	-20.39800*	1.819	4.3909e-18	-24.0179	-16.7781
			3.1	-12.84800*	1.819	5.36236e-10	-16.4679	-9.22808
			3.2	-13.76400*	1.819	5.67592e-11	-17.3839	-10.1441
			3.3	-10.98600*	1.819	4.61572e-08	-14.6059	-7.36608
			3.4	-6.04000*	1.819	0.00135529	-9.65992	-2.42008
			3.5	5.58200*	1.819	0.00293433	1.96208	9.20192
			4.1	-24.71000*	1.819	1.77479e-22	-28.3299	-21.0901
			4.2	-15.58800*	1.819	6.16305e-13	-19.2079	-11.9681
			4.3	-16.27200*	1.819	1.12357e-13	-19.8919	-12.6521
			4.4	-10.32200*	1.819	2.14578e-07	-13.9419	-6.70208
			4.5	-7.48400*	1.819	9.36216e-05	-11.1039	-3.86408
		1.5	1.1	-8.89100*	1.819	5.15719e-06	-12.5109	-5.27108
			1.2	-7.96900*	1.819	3.54985e-05	-11.5889	-4.34908
			1.3	-8.07300*	1.819	2.87117e-05	-11.6929	-4.45308
			1.4	-4.71500*	1.819	0.0113369	-8.33492	-1.09508
			2.1	-23.43500*	1.819	3.30562e-21	-27.0549	-19.8151
			2.2	-25.55100*	1.819	2.66503e-23	-29.1709	-21.9311
			2.3	-24.26300*	1.819	4.9146e-22	-27.8829	-20.6431
			2.4	-19.88100*	1.819	1.53627e-17	-23.5009	-16.2611
			2.5	-25.11300*	1.819	7.13047e-23	-28.7329	-21.4931
			3.1	-17.56300*	1.819	4.55281e-15	-21.1829	-13.9431
			3.2	-18.47900*	1.819	4.74141e-16	-22.0989	-14.8591
			3.3	-15.70100*	1.819	4.65244e-13	-19.3209	-12.0811
			3.4	-10.75500*	1.819	7.90748e-08	-14.3749	-7.13508
			3.5	0.867	1.819	0.63492	-2.75292	4.48692
			4.1	-29.42500*	1.819	6.08414e-27	-33.0449	-25.8051
			4.2	-20.30300*	1.819	5.52409e-18	-23.9229	-16.6831
			4.3	-20.98700*	1.819	1.06384e-18	-24.6069	-17.3671
			4.4	-15.03700*	1.819	2.42602e-12	-18.6569	-11.4171
			4.5	-12.19900*	1.819	2.58501e-09	-15.8189	-8.57908
		2.1	1.1	14.54400*	1.819	8.24922e-12	10.9241	18.1639
			1.2	15.46600*	1.819	8.34868e-13	11.8461	19.0859
			1.3	15.36200*	1.819	1.08136e-12	11.7421	18.9819
			1.4	18.72000*	1.819	2.62138e-16	15.1001	22.3399
			1.5	23.43500*	1.819	3.30562e-21	19.8151	27.0549
			2.2	-2.116	1.819	0.248174	-5.73592	1.50392
			2.3	-0.828	1.819	0.650201	-4.44792	2.79192
			2.4	3.554	1.819	0.0542169	-0.0659162	7.17392
			2.5	-1.678	1.819	0.359048	-5.29792	1.94192
			3.1	5.87200*	1.819	0.00180736	2.25208	9.49192
			3.2	4.95600*	1.819	0.00790464	1.33608	8.57592
			3.3	7.73400*	1.819	5.70266e-05	4.11408	11.3539
			3.4	12.68000*	1.819	8.07071e-10	9.06008	16.2999
			3.5	24.30200*	1.819	4.49538e-22	20.6821	27.9219
			4.1	-5.99000*	1.819	0.00147731	-9.60992	-2.37008
			4.2	3.132	1.819	0.088965	-0.487916	6.75192
			4.3	2.448	1.819	0.182169	-1.17192	6.06792
			4.4	8.39800*	1.819	1.46594e-05	4.77808	12.0179
			4.5	11.23600*	1.819	2.56685e-08	7.61608	14.8559
		2.2	1.1	16.66000*	1.819	4.28085e-14	13.0401	20.2799
			1.2	17.58200*	1.819	4.34355e-15	13.9621	21.2019
			1.3	17.47800*	1.819	5.61983e-15	13.8581	21.0979
			1.4	20.83600*	1.819	1.52861e-18	17.2161	24.4559
			1.5	25.55100*	1.819	2.66503e-23	21.9311	29.1709
			2.1	2.116	1.819	0.248174	-1.50392	5.73592
			2.3	1.288	1.819	0.480952	-2.33192	4.90792
			2.4	5.67000*	1.819	0.00253727	2.05008	9.28992
			2.5	0.438	1.819	0.810332	-3.18192	4.05792
			3.1	7.98800*	1.819	3.41524e-05	4.36808	11.6079
			3.2	7.07200*	1.819	0.000207693	3.45208	10.6919
			3.3	9.85000*	1.819	6.25872e-07	6.23008	13.4699
			3.4	14.79600*	1.819	4.41442e-12	11.1761	18.4159
			3.5	26.41800*	1.819	3.88137e-24	22.7981	30.0379
			4.1	-3.87400*	1.819	0.0362663	-7.49392	-0.254084
			4.2	5.24800*	1.819	0.00502684	1.62808	8.86792
			4.3	4.56400*	1.819	0.0141245	0.944084	8.18392
			4.4	10.51400*	1.819	1.3808e-07	6.89408	14.1339
			4.5	13.35200*	1.819	1.56343e-10	9.73208	16.9719
		2.3	1.1	15.37200*	1.819	1.0548e-12	11.7521	18.9919
			1.2	16.29400*	1.819	1.06373e-13	12.6741	19.9139
			1.3	16.19000*	1.819	1.37786e-13	12.5701	19.8099
			1.4	19.54800*	1.819	3.45477e-17	15.9281	23.1679
			1.5	24.26300*	1.819	4.9146e-22	20.6431	27.8829
			2.1	0.828	1.819	0.650201	-2.79192	4.44792
			2.2	-1.288	1.819	0.480952	-4.90792	2.33192
			2.4	4.38200*	1.819	0.0182932	0.762084	8.00192
			2.5	-0.85	1.819	0.641562	-4.46992	2.76992
			3.1	6.70000*	1.819	0.000416852	3.08008	10.3199
			3.2	5.78400*	1.819	0.00209715	2.16408	9.40392
			3.3	8.56200*	1.819	1.03896e-05	4.94208	12.1819
			3.4	13.50800*	1.819	1.06585e-10	9.88808	17.1279
			3.5	25.13000*	1.819	6.86231e-23	21.5101	28.7499
			4.1	-5.16200*	1.819	0.00575387	-8.78192	-1.54208
			4.2	3.96000*	1.819	0.0324264	0.340084	7.57992
			4.3	3.276	1.819	0.0754722	-0.343916	6.89592
			4.4	9.22600*	1.819	2.49567e-06	5.60608	12.8459
			4.5	12.06400*	1.819	3.57707e-09	8.44408	15.6839
		2.4	1.1	10.99000*	1.819	4.57274e-08	7.37008	14.6099
			1.2	11.91200*	1.819	5.15091e-09	8.29208	15.5319
			1.3	11.80800*	1.819	6.60589e-09	8.18808	15.4279
			1.4	15.16600*	1.819	1.76053e-12	11.5461	18.7859
			1.5	19.88100*	1.819	1.53627e-17	16.2611	23.5009
			2.1	-3.554	1.819	0.0542169	-7.17392	0.0659162
			2.2	-5.67000*	1.819	0.00253727	-9.28992	-2.05008
			2.3	-4.38200*	1.819	0.0182932	-8.00192	-0.762084
			2.5	-5.23200*	1.819	0.00515534	-8.85192	-1.61208
			3.1	2.318	1.819	0.206236	-1.30192	5.93792
			3.2	1.402	1.819	0.443122	-2.21792	5.02192
			3.3	4.18000*	1.819	0.0241754	0.560084	7.79992
			3.4	9.12600*	1.819	3.10344e-06	5.50608	12.7459
			3.5	20.74800*	1.819	1.88874e-18	17.1281	24.3679
			4.1	-9.54400*	1.819	1.23925e-06	-13.1639	-5.92408
			4.2	-0.422	1.819	0.817133	-4.04192	3.19792
			4.3	-1.106	1.819	0.544891	-4.72592	2.51392
			4.4	4.84400*	1.819	0.00936068	1.22408	8.46392
			4.5	7.68200*	1.819	6.32674e-05	4.06208	11.3019
		2.5	1.1	16.22200*	1.819	1.27241e-13	12.6021	19.8419
			1.2	17.14400*	1.819	1.28652e-14	13.5241	20.7639
			1.3	17.04000*	1.819	1.66544e-14	13.4201	20.6599
			1.4	20.39800*	1.819	4.3909e-18	16.7781	24.0179
			1.5	25.11300*	1.819	7.13047e-23	21.4931	28.7329
			2.1	1.678	1.819	0.359048	-1.94192	5.29792
			2.2	-0.438	1.819	0.810332	-4.05792	3.18192
			2.3	0.85	1.819	0.641562	-2.76992	4.46992
			2.4	5.23200*	1.819	0.00515534	1.61208	8.85192
			3.1	7.55000*	1.819	8.22087e-05	3.93008	11.1699
			3.2	6.63400*	1.819	0.000470587	3.01408	10.2539
			3.3	9.41200*	1.819	1.65922e-06	5.79208	13.0319
			3.4	14.35800*	1.819	1.30794e-11	10.7381	17.9779
			3.5	25.98000*	1.819	1.0236e-23	22.3601	29.5999
			4.1	-4.31200*	1.819	0.0201687	-7.93192	-0.692084
			4.2	4.81000*	1.819	0.00984866	1.19008	8.42992
			4.3	4.12600*	1.819	0.0260074	0.506084	7.74592
			4.4	10.07600*	1.819	3.75788e-07	6.45608	13.6959
			4.5	12.91400*	1.819	4.56537e-10	9.29408	16.5339
		3.1	1.1	8.67200*	1.819	8.23212e-06	5.05208	12.2919
			1.2	9.59400*	1.819	1.10905e-06	5.97408	13.2139
			1.3	9.49000*	1.819	1.39669e-06	5.87008	13.1099
			1.4	12.84800*	1.819	5.36236e-10	9.22808	16.4679
			1.5	17.56300*	1.819	4.55281e-15	13.9431	21.1829
			2.1	-5.87200*	1.819	0.00180736	-9.49192	-2.25208
			2.2	-7.98800*	1.819	3.41524e-05	-11.6079	-4.36808
			2.3	-6.70000*	1.819	0.000416852	-10.3199	-3.08008
			2.4	-2.318	1.819	0.206236	-5.93792	1.30192
			2.5	-7.55000*	1.819	8.22087e-05	-11.1699	-3.93008
			3.2	-0.916	1.819	0.615944	-4.53592	2.70392
			3.3	1.862	1.819	0.30909	-1.75792	5.48192
			3.4	6.80800*	1.819	0.000341304	3.18808	10.4279
			3.5	18.43000*	1.819	5.34931e-16	14.8101	22.0499
			4.1	-11.86200*	1.819	5.80578e-09	-15.4819	-8.24208
			4.2	-2.74	1.819	0.135922	-6.35992	0.879916
			4.3	-3.424	1.819	0.0634233	-7.04392	0.195916
			4.4	2.526	1.819	0.168785	-1.09392	6.14592
			4.5	5.36400*	1.819	0.00417988	1.74408	8.98392
		3.2	1.1	9.58800*	1.819	1.12394e-06	5.96808	13.2079
			1.2	10.51000*	1.819	1.39358e-07	6.89008	14.1299
			1.3	10.40600*	1.819	1.77004e-07	6.78608	14.0259
			1.4	13.76400*	1.819	5.67592e-11	10.1441	17.3839
			1.5	18.47900*	1.819	4.74141e-16	14.8591	22.0989
			2.1	-4.95600*	1.819	0.00790464	-8.57592	-1.33608
			2.2	-7.07200*	1.819	0.000207693	-10.6919	-3.45208
			2.3	-5.78400*	1.819	0.00209715	-9.40392	-2.16408
			2.4	-1.402	1.819	0.443122	-5.02192	2.21792
			2.5	-6.63400*	1.819	0.000470587	-10.2539	-3.01408
			3.1	0.916	1.819	0.615944	-2.70392	4.53592
			3.3	2.778	1.819	0.130651	-0.841916	6.39792
			3.4	7.72400*	1.819	5.81787e-05	4.10408	11.3439
			3.5	19.34600*	1.819	5.65587e-17	15.7261	22.9659
			4.1	-10.94600*	1.819	5.06806e-08	-14.5659	-7.32608
			4.2	-1.824	1.819	0.319004	-5.44392	1.79592
			4.3	-2.508	1.819	0.171805	-6.12792	1.11192
			4.4	3.442	1.819	0.0620749	-0.177916	7.06192
			4.5	6.28000*	1.819	0.000890488	2.66008	9.89992
		3.3	1.1	6.81000*	1.819	0.000340036	3.19008	10.4299
			1.2	7.73200*	1.819	5.72553e-05	4.11208	11.3519
			1.3	7.62800*	1.819	7.04434e-05	4.00808	11.2479
			1.4	10.98600*	1.819	4.61572e-08	7.36608	14.6059
			1.5	15.70100*	1.819	4.65244e-13	12.0811	19.3209
			2.1	-7.73400*	1.819	5.70266e-05	-11.3539	-4.11408
			2.2	-9.85000*	1.819	6.25872e-07	-13.4699	-6.23008
			2.3	-8.56200*	1.819	1.03896e-05	-12.1819	-4.94208
			2.4	-4.18000*	1.819	0.0241754	-7.79992	-0.560084
			2.5	-9.41200*	1.819	1.65922e-06	-13.0319	-5.79208
			3.1	-1.862	1.819	0.30909	-5.48192	1.75792
			3.2	-2.778	1.819	0.130651	-6.39792	0.841916
			3.4	4.94600*	1.819	0.0080257	1.32608	8.56592
			3.5	16.56800*	1.819	5.38102e-14	12.9481	20.1879
			4.1	-13.72400*	1.819	6.26388e-11	-17.3439	-10.1041
			4.2	-4.60200*	1.819	0.0133702	-8.22192	-0.982084
			4.3	-5.28600*	1.819	0.00473338	-8.90592	-1.66608
			4.4	0.664	1.819	0.716047	-2.95592	4.28392
			4.5	3.502	1.819	0.0577534	-0.117916	7.12192
		3.4	1.1	1.864	1.819	0.308574	-1.75592	5.48392
			1.2	2.786	1.819	0.129563	-0.833916	6.40592
			1.3	2.682	1.819	0.144288	-0.937916	6.30192
			1.4	6.04000*	1.819	0.00135529	2.42008	9.65992
			1.5	10.75500*	1.819	7.90748e-08	7.13508	14.3749
			2.1	-12.68000*	1.819	8.07071e-10	-16.2999	-9.06008
			2.2	-14.79600*	1.819	4.41442e-12	-18.4159	-11.1761
			2.3	-13.50800*	1.819	1.06585e-10	-17.1279	-9.88808
			2.4	-9.12600*	1.819	3.10344e-06	-12.7459	-5.50608
			2.5	-14.35800*	1.819	1.30794e-11	-17.9779	-10.7381
			3.1	-6.80800*	1.819	0.000341304	-10.4279	-3.18808
			3.2	-7.72400*	1.819	5.81787e-05	-11.3439	-4.10408
			3.3	-4.94600*	1.819	0.0080257	-8.56592	-1.32608
			3.5	11.62200*	1.819	1.02927e-08	8.00208	15.2419
			4.1	-18.67000*	1.819	2.96406e-16	-22.2899	-15.0501
			4.2	-9.54800*	1.819	1.2283e-06	-13.1679	-5.92808
			4.3	-10.23200*	1.819	2.63558e-07	-13.8519	-6.61208
			4.4	-4.28200*	1.819	0.0210236	-7.90192	-0.662084
			4.5	-1.444	1.819	0.429634	-5.06392	2.17592
		3.5	1.1	-9.75800*	1.819	7.69289e-07	-13.3779	-6.13808
			1.2	-8.83600*	1.819	5.80292e-06	-12.4559	-5.21608
			1.3	-8.94000*	1.819	4.64134e-06	-12.5599	-5.32008
			1.4	-5.58200*	1.819	0.00293433	-9.20192	-1.96208
			1.5	-0.867	1.819	0.63492	-4.48692	2.75292
			2.1	-24.30200*	1.819	4.49538e-22	-27.9219	-20.6821
			2.2	-26.41800*	1.819	3.88137e-24	-30.0379	-22.7981
			2.3	-25.13000*	1.819	6.86231e-23	-28.7499	-21.5101
			2.4	-20.74800*	1.819	1.88874e-18	-24.3679	-17.1281
			2.5	-25.98000*	1.819	1.0236e-23	-29.5999	-22.3601
			3.1	-18.43000*	1.819	5.34931e-16	-22.0499	-14.8101
			3.2	-19.34600*	1.819	5.65587e-17	-22.9659	-15.7261
			3.3	-16.56800*	1.819	5.38102e-14	-20.1879	-12.9481
			3.4	-11.62200*	1.819	1.02927e-08	-15.2419	-8.00208
			4.1	-30.29200*	1.819	1.00811e-27	-33.9119	-26.6721
			4.2	-21.17000*	1.819	6.86276e-19	-24.7899	-17.5501
			4.3	-21.85400*	1.819	1.34564e-19	-25.4739	-18.2341
			4.4	-15.90400*	1.819	2.80729e-13	-19.5239	-12.2841
			4.5	-13.06600*	1.819	3.14979e-10	-16.6859	-9.44608
		4.1	1.1	20.53400*	1.819	3.16233e-18	16.9141	24.1539
			1.2	21.45600*	1.819	3.46628e-19	17.8361	25.0759
			1.3	21.35200*	1.819	4.44225e-19	17.7321	24.9719
			1.4	24.71000*	1.819	1.77479e-22	21.0901	28.3299
			1.5	29.42500*	1.819	6.08414e-27	25.8051	33.0449
			2.1	5.99000*	1.819	0.00147731	2.37008	9.60992
			2.2	3.87400*	1.819	0.0362663	0.254084	7.49392
			2.3	5.16200*	1.819	0.00575387	1.54208	8.78192
			2.4	9.54400*	1.819	1.23925e-06	5.92408	13.1639
			2.5	4.31200*	1.819	0.0201687	0.692084	7.93192
			3.1	11.86200*	1.819	5.80578e-09	8.24208	15.4819
			3.2	10.94600*	1.819	5.06806e-08	7.32608	14.5659
			3.3	13.72400*	1.819	6.26388e-11	10.1041	17.3439
			3.4	18.67000*	1.819	2.96406e-16	15.0501	22.2899
			3.5	30.29200*	1.819	1.00811e-27	26.6721	33.9119
			4.2	9.12200*	1.819	3.13054e-06	5.50208	12.7419
			4.3	8.43800*	1.819	1.34829e-05	4.81808	12.0579
			4.4	14.38800*	1.819	1.21428e-11	10.7681	18.0079
			4.5	17.22600*	1.819	1.04968e-14	13.6061	20.8459
		4.2	1.1	11.41200*	1.819	1.69408e-08	7.79208	15.0319
			1.2	12.33400*	1.819	1.86646e-09	8.71408	15.9539
			1.3	12.23000*	1.819	2.39892e-09	8.61008	15.8499
			1.4	15.58800*	1.819	6.16305e-13	11.9681	19.2079
			1.5	20.30300*	1.819	5.52409e-18	16.6831	23.9229
			2.1	-3.132	1.819	0.088965	-6.75192	0.487916
			2.2	-5.24800*	1.819	0.00502684	-8.86792	-1.62808
			2.3	-3.96000*	1.819	0.0324264	-7.57992	-0.340084
			2.4	0.422	1.819	0.817133	-3.19792	4.04192
			2.5	-4.81000*	1.819	0.00984866	-8.42992	-1.19008
			3.1	2.74	1.819	0.135922	-0.879916	6.35992
			3.2	1.824	1.819	0.319004	-1.79592	5.44392
			3.3	4.60200*	1.819	0.0133702	0.982084	8.22192
			3.4	9.54800*	1.819	1.2283e-06	5.92808	13.1679
			3.5	21.17000*	1.819	6.86276e-19	17.5501	24.7899
			4.1	-9.12200*	1.819	3.13054e-06	-12.7419	-5.50208
			4.3	-0.684	1.819	0.707889	-4.30392	2.93592
			4.4	5.26600*	1.819	0.0048858	1.64608	8.88592
			4.5	8.10400*	1.819	2.69444e-05	4.48408	11.7239
		4.3	1.1	12.09600*	1.819	3.31226e-09	8.47608	15.7159
			1.2	13.01800*	1.819	3.54179e-10	9.39808	16.6379
			1.3	12.91400*	1.819	4.56537e-10	9.29408	16.5339
			1.4	16.27200*	1.819	1.12357e-13	12.6521	19.8919
			1.5	20.98700*	1.819	1.06384e-18	17.3671	24.6069
			2.1	-2.448	1.819	0.182169	-6.06792	1.17192
			2.2	-4.56400*	1.819	0.0141245	-8.18392	-0.944084
			2.3	-3.276	1.819	0.0754722	-6.89592	0.343916
			2.4	1.106	1.819	0.544891	-2.51392	4.72592
			2.5	-4.12600*	1.819	0.0260074	-7.74592	-0.506084
			3.1	3.424	1.819	0.0634233	-0.195916	7.04392
			3.2	2.508	1.819	0.171805	-1.11192	6.12792
			3.3	5.28600*	1.819	0.00473338	1.66608	8.90592
			3.4	10.23200*	1.819	2.63558e-07	6.61208	13.8519
			3.5	21.85400*	1.819	1.34564e-19	18.2341	25.4739
			4.1	-8.43800*	1.819	1.34829e-05	-12.0579	-4.81808
			4.2	0.684	1.819	0.707889	-2.93592	4.30392
			4.4	5.95000*	1.819	0.00158227	2.33008	9.56992
			4.5	8.78800*	1.819	6.43037e-06	5.16808	12.4079
		4.4	1.1	6.14600*	1.819	0.00112725	2.52608	9.76592
			1.2	7.06800*	1.819	0.000209279	3.44808	10.6879
			1.3	6.96400*	1.819	0.000254832	3.34408	10.5839
			1.4	10.32200*	1.819	2.14578e-07	6.70208	13.9419
			1.5	15.03700*	1.819	2.42602e-12	11.4171	18.6569
			2.1	-8.39800*	1.819	1.46594e-05	-12.0179	-4.77808
			2.2	-10.51400*	1.819	1.3808e-07	-14.1339	-6.89408
			2.3	-9.22600*	1.819	2.49567e-06	-12.8459	-5.60608
			2.4	-4.84400*	1.819	0.00936068	-8.46392	-1.22408
			2.5	-10.07600*	1.819	3.75788e-07	-13.6959	-6.45608
			3.1	-2.526	1.819	0.168785	-6.14592	1.09392
			3.2	-3.442	1.819	0.0620749	-7.06192	0.177916
			3.3	-0.664	1.819	0.716047	-4.28392	2.95592
			3.4	4.28200*	1.819	0.0210236	0.662084	7.90192
			3.5	15.90400*	1.819	2.80729e-13	12.2841	19.5239
			4.1	-14.38800*	1.819	1.21428e-11	-18.0079	-10.7681
			4.2	-5.26600*	1.819	0.0048858	-8.88592	-1.64608
			4.3	-5.95000*	1.819	0.00158227	-9.56992	-2.33008
			4.5	2.838	1.819	0.12266	-0.781916	6.45792
		4.5	1.1	3.308	1.819	0.072717	-0.311916	6.92792
			1.2	4.23000*	1.819	0.0225816	0.610084	7.84992
			1.3	4.12600*	1.819	0.0260074	0.506084	7.74592
			1.4	7.48400*	1.819	9.36216e-05	3.86408	11.1039
			1.5	12.19900*	1.819	2.58501e-09	8.57908	15.8189
			2.1	-11.23600*	1.819	2.56685e-08	-14.8559	-7.61608
			2.2	-13.35200*	1.819	1.56343e-10	-16.9719	-9.73208
			2.3	-12.06400*	1.819	3.57707e-09	-15.6839	-8.44408
			2.4	-7.68200*	1.819	6.32674e-05	-11.3019	-4.06208
			2.5	-12.91400*	1.819	4.56537e-10	-16.5339	-9.29408
			3.1	-5.36400*	1.819	0.00417988	-8.98392	-1.74408
			3.2	-6.28000*	1.819	0.000890488	-9.89992	-2.66008
			3.3	-3.502	1.819	0.0577534	-7.12192	0.117916
			3.4	1.444	1.819	0.429634	-2.17592	5.06392
			3.5	13.06600*	1.819	3.14979e-10	9.44608	16.6859
			4.1	-17.22600*	1.819	1.04968e-14	-20.8459	-13.6061
			4.2	-8.10400*	1.819	2.69444e-05	-11.7239	-4.48408
			4.3	-8.78800*	1.819	6.43037e-06	-12.4079	-5.16808
			4.4	-2.838	1.819	0.12266	-6.45792	0.781916
RV	LSD	1.1	1.2	0.124	0.0882451	0.16384	-0.0516134	0.299613
			1.3	.23400*	0.0882451	0.00965308	0.0583866	0.409613
			1.4	.34400*	0.0882451	0.000200364	0.168387	0.519613
			1.5	-0.01	0.0882451	0.91006	-0.185613	0.165613
			2.1	-0.142	0.0882451	0.111522	-0.317613	0.0336134
			2.2	0.094	0.0882451	0.289983	-0.0816134	0.269613
			2.3	0.014	0.0882451	0.874345	-0.161613	0.189613
			2.4	.54200*	0.0882451	2.98241e-08	0.366387	0.717613
			2.5	.25800*	0.0882451	0.00449751	0.0823866	0.433613
			3.1	-0.126	0.0882451	0.15723	-0.301613	0.0496134
			3.2	-0.076	0.0882451	0.391681	-0.251613	0.0996134
			3.3	-0.026	0.0882451	0.769037	-0.201613	0.149613
			3.4	.57200*	0.0882451	6.88579e-09	0.396387	0.747613
			3.5	1.07400*	0.0882451	6.86606e-20	0.898387	1.24961
			4.1	0.014	0.0882451	0.874345	-0.161613	0.189613
			4.2	0.036	0.0882451	0.684397	-0.139613	0.211613
			4.3	-.31000*	0.0882451	0.000732042	-0.485613	-0.134387
			4.4	.88800*	0.0882451	7.29036e-16	0.712387	1.06361
			4.5	.29800*	0.0882451	0.00113382	0.122387	0.473613
		1.2	1.1	-0.124	0.0882451	0.16384	-0.299613	0.0516134
			1.3	0.11	0.0882451	0.216208	-0.0656134	0.285613
			1.4	.22000*	0.0882451	0.0147286	0.0443866	0.395613
			1.5	-0.134	0.0882451	0.132831	-0.309613	0.0416134
			2.1	-.26600*	0.0882451	0.00344938	-0.441613	-0.0903866
			2.2	-0.03	0.0882451	0.734776	-0.205613	0.145613
			2.3	-0.11	0.0882451	0.216208	-0.285613	0.0656134
			2.4	.41800*	0.0882451	9.26492e-06	0.242387	0.593613
			2.5	0.134	0.0882451	0.132831	-0.0416134	0.309613
			3.1	-.25000*	0.0882451	0.00583305	-0.425613	-0.0743866
			3.2	-.20000*	0.0882451	0.0261268	-0.375613	-0.0243866
			3.3	-0.15	0.0882451	0.0930517	-0.325613	0.0256134
			3.4	.44800*	0.0882451	2.4491e-06	0.272387	0.623613
			3.5	.95000*	0.0882451	3.17739e-17	0.774387	1.12561
			4.1	-0.11	0.0882451	0.216208	-0.285613	0.0656134
			4.2	-0.088	0.0882451	0.321663	-0.263613	0.0876134
			4.3	-.43400*	0.0882451	4.58138e-06	-0.609613	-0.258387
			4.4	.76400*	0.0882451	4.1356e-13	0.588387	0.939613
			4.5	0.174	0.0882451	0.0520912	-0.00161337	0.349613
		1.3	1.1	-.23400*	0.0882451	0.00965308	-0.409613	-0.0583866
			1.2	-0.11	0.0882451	0.216208	-0.285613	0.0656134
			1.4	0.11	0.0882451	0.216208	-0.0656134	0.285613
			1.5	-.24400*	0.0882451	0.007064	-0.419613	-0.0683866
			2.1	-.37600*	0.0882451	5.51755e-05	-0.551613	-0.200387
			2.2	-0.14	0.0882451	0.116573	-0.315613	0.0356134
			2.3	-.22000*	0.0882451	0.0147286	-0.395613	-0.0443866
			2.4	.30800*	0.0882451	0.000788	0.132387	0.483613
			2.5	0.024	0.0882451	0.786346	-0.151613	0.199613
			3.1	-.36000*	0.0882451	0.000105995	-0.535613	-0.184387
			3.2	-.31000*	0.0882451	0.000732042	-0.485613	-0.134387
			3.3	-.26000*	0.0882451	0.00421094	-0.435613	-0.0843866
			3.4	.33800*	0.0882451	0.000253303	0.162387	0.513613
			3.5	.84000*	0.0882451	8.41955e-15	0.664387	1.01561
			4.1	-.22000*	0.0882451	0.0147286	-0.395613	-0.0443866
			4.2	-.19800*	0.0882451	0.0276126	-0.373613	-0.0223866
			4.3	-.54400*	0.0882451	2.70674e-08	-0.719613	-0.368387
			4.4	.65400*	0.0882451	1.13927e-10	0.478387	0.829613
			4.5	0.064	0.0882451	0.470413	-0.111613	0.239613
		1.4	1.1	-.34400*	0.0882451	0.000200364	-0.519613	-0.168387
			1.2	-.22000*	0.0882451	0.0147286	-0.395613	-0.0443866
			1.3	-0.11	0.0882451	0.216208	-0.285613	0.0656134
			1.5	-.35400*	0.0882451	0.000134842	-0.529613	-0.178387
			2.1	-.48600*	0.0882451	4.28623e-07	-0.661613	-0.310387
			2.2	-.25000*	0.0882451	0.00583305	-0.425613	-0.0743866
			2.3	-.33000*	0.0882451	0.00034495	-0.505613	-0.154387
			2.4	.19800*	0.0882451	0.0276126	0.0223866	0.373613
			2.5	-0.086	0.0882451	0.332717	-0.261613	0.0896134
			3.1	-.47000*	0.0882451	8.99359e-07	-0.645613	-0.294387
			3.2	-.42000*	0.0882451	8.49013e-06	-0.595613	-0.244387
			3.3	-.37000*	0.0882451	7.06107e-05	-0.545613	-0.194387
			3.4	.22800*	0.0882451	0.0115938	0.0523866	0.403613
			3.5	.73000*	0.0882451	2.36365e-12	0.554387	0.905613
			4.1	-.33000*	0.0882451	0.00034495	-0.505613	-0.154387
			4.2	-.30800*	0.0882451	0.000788	-0.483613	-0.132387
			4.3	-.65400*	0.0882451	1.13927e-10	-0.829613	-0.478387
			4.4	.54400*	0.0882451	2.70674e-08	0.368387	0.719613
			4.5	-0.046	0.0882451	0.603615	-0.221613	0.129613
		1.5	1.1	0.01	0.0882451	0.91006	-0.165613	0.185613
			1.2	0.134	0.0882451	0.132831	-0.0416134	0.309613
			1.3	.24400*	0.0882451	0.007064	0.0683866	0.419613
			1.4	.35400*	0.0882451	0.000134842	0.178387	0.529613
			2.1	-0.132	0.0882451	0.138632	-0.307613	0.0436134
			2.2	0.104	0.0882451	0.242077	-0.0716134	0.279613
			2.3	0.024	0.0882451	0.786346	-0.151613	0.199613
			2.4	.55200*	0.0882451	1.83436e-08	0.376387	0.727613
			2.5	.26800*	0.0882451	0.00322535	0.0923866	0.443613
			3.1	-0.116	0.0882451	0.192427	-0.291613	0.0596134
			3.2	-0.066	0.0882451	0.456703	-0.241613	0.109613
			3.3	-0.016	0.0882451	0.85658	-0.191613	0.159613
			3.4	.58200*	0.0882451	4.20382e-09	0.406387	0.757613
			3.5	1.08400*	0.0882451	4.22278e-20	0.908387	1.25961
			4.1	0.024	0.0882451	0.786346	-0.151613	0.199613
			4.2	0.046	0.0882451	0.603615	-0.129613	0.221613
			4.3	-.30000*	0.0882451	0.00105488	-0.475613	-0.124387
			4.4	.89800*	0.0882451	4.38812e-16	0.722387	1.07361
			4.5	.30800*	0.0882451	0.000788	0.132387	0.483613
		2.1	1.1	0.142	0.0882451	0.111522	-0.0336134	0.317613
			1.2	.26600*	0.0882451	0.00344938	0.0903866	0.441613
			1.3	.37600*	0.0882451	5.51755e-05	0.200387	0.551613
			1.4	.48600*	0.0882451	4.28623e-07	0.310387	0.661613
			1.5	0.132	0.0882451	0.138632	-0.0436134	0.307613
			2.2	.23600*	0.0882451	0.00907493	0.0603866	0.411613
			2.3	0.156	0.0882451	0.0809067	-0.0196134	0.331613
			2.4	.68400*	0.0882451	2.48088e-11	0.508387	0.859613
			2.5	.40000*	0.0882451	2.01426e-05	0.224387	0.575613
			3.1	0.016	0.0882451	0.85658	-0.159613	0.191613
			3.2	0.066	0.0882451	0.456703	-0.109613	0.241613
			3.3	0.116	0.0882451	0.192427	-0.0596134	0.291613
			3.4	.71400*	0.0882451	5.3618e-12	0.538387	0.889613
			3.5	1.21600*	0.0882451	7.93897e-23	1.04039	1.39161
			4.1	0.156	0.0882451	0.0809067	-0.0196134	0.331613
			4.2	.17800*	0.0882451	0.0470383	0.00238663	0.353613
			4.3	-0.168	0.0882451	0.0605337	-0.343613	0.00761337
			4.4	1.03000*	0.0882451	5.92579e-19	0.854387	1.20561
			4.5	.44000*	0.0882451	3.50683e-06	0.264387	0.615613
		2.2	1.1	-0.094	0.0882451	0.289983	-0.269613	0.0816134
			1.2	0.03	0.0882451	0.734776	-0.145613	0.205613
			1.3	0.14	0.0882451	0.116573	-0.0356134	0.315613
			1.4	.25000*	0.0882451	0.00583305	0.0743866	0.425613
			1.5	-0.104	0.0882451	0.242077	-0.279613	0.0716134
			2.1	-.23600*	0.0882451	0.00907493	-0.411613	-0.0603866
			2.3	-0.08	0.0882451	0.367359	-0.255613	0.0956134
			2.4	.44800*	0.0882451	2.4491e-06	0.272387	0.623613
			2.5	0.164	0.0882451	0.0667818	-0.0116134	0.339613
			3.1	-.22000*	0.0882451	0.0147286	-0.395613	-0.0443866
			3.2	-0.17	0.0882451	0.0575994	-0.345613	0.00561337
			3.3	-0.12	0.0882451	0.177698	-0.295613	0.0556134
			3.4	.47800*	0.0882451	6.21656e-07	0.302387	0.653613
			3.5	.98000*	0.0882451	7.07493e-18	0.804387	1.15561
			4.1	-0.08	0.0882451	0.367359	-0.255613	0.0956134
			4.2	-0.058	0.0882451	0.5129	-0.233613	0.117613
			4.3	-.40400*	0.0882451	1.69751e-05	-0.579613	-0.228387
			4.4	.79400*	0.0882451	8.87717e-14	0.618387	0.969613
			4.5	.20400*	0.0882451	0.0233649	0.0283866	0.379613
		2.3	1.1	-0.014	0.0882451	0.874345	-0.189613	0.161613
			1.2	0.11	0.0882451	0.216208	-0.0656134	0.285613
			1.3	.22000*	0.0882451	0.0147286	0.0443866	0.395613
			1.4	.33000*	0.0882451	0.00034495	0.154387	0.505613
			1.5	-0.024	0.0882451	0.786346	-0.199613	0.151613
			2.1	-0.156	0.0882451	0.0809067	-0.331613	0.0196134
			2.2	0.08	0.0882451	0.367359	-0.0956134	0.255613
			2.4	.52800*	0.0882451	5.86174e-08	0.352387	0.703613
			2.5	.24400*	0.0882451	0.007064	0.0683866	0.419613
			3.1	-0.14	0.0882451	0.116573	-0.315613	0.0356134
			3.2	-0.09	0.0882451	0.310857	-0.265613	0.0856134
			3.3	-0.04	0.0882451	0.651572	-0.215613	0.135613
			3.4	.55800*	0.0882451	1.36861e-08	0.382387	0.733613
			3.5	1.06000*	0.0882451	1.35922e-19	0.884387	1.23561
			4.1	-2.22045e-16	0.0882451	1	-0.175613	0.175613
			4.2	0.022	0.0882451	0.803763	-0.153613	0.197613
			4.3	-.32400*	0.0882451	0.000433595	-0.499613	-0.148387
			4.4	.87400*	0.0882451	1.48583e-15	0.698387	1.04961
			4.5	.28400*	0.0882451	0.00186312	0.108387	0.459613
		2.4	1.1	-.54200*	0.0882451	2.98241e-08	-0.717613	-0.366387
			1.2	-.41800*	0.0882451	9.26492e-06	-0.593613	-0.242387
			1.3	-.30800*	0.0882451	0.000788	-0.483613	-0.132387
			1.4	-.19800*	0.0882451	0.0276126	-0.373613	-0.0223866
			1.5	-.55200*	0.0882451	1.83436e-08	-0.727613	-0.376387
			2.1	-.68400*	0.0882451	2.48088e-11	-0.859613	-0.508387
			2.2	-.44800*	0.0882451	2.4491e-06	-0.623613	-0.272387
			2.3	-.52800*	0.0882451	5.86174e-08	-0.703613	-0.352387
			2.5	-.28400*	0.0882451	0.00186312	-0.459613	-0.108387
			3.1	-.66800*	0.0882451	5.59983e-11	-0.843613	-0.492387
			3.2	-.61800*	0.0882451	6.99509e-10	-0.793613	-0.442387
			3.3	-.56800*	0.0882451	8.383e-09	-0.743613	-0.392387
			3.4	0.03	0.0882451	0.734776	-0.145613	0.205613
			3.5	.53200*	0.0882451	4.83544e-08	0.356387	0.707613
			4.1	-.52800*	0.0882451	5.86174e-08	-0.703613	-0.352387
			4.2	-.50600*	0.0882451	1.67448e-07	-0.681613	-0.330387
			4.3	-.85200*	0.0882451	4.5611e-15	-1.02761	-0.676387
			4.4	.34600*	0.0882451	0.000185203	0.170387	0.521613
			4.5	-.24400*	0.0882451	0.007064	-0.419613	-0.0683866
		2.5	1.1	-.25800*	0.0882451	0.00449751	-0.433613	-0.0823866
			1.2	-0.134	0.0882451	0.132831	-0.309613	0.0416134
			1.3	-0.024	0.0882451	0.786346	-0.199613	0.151613
			1.4	0.086	0.0882451	0.332717	-0.0896134	0.261613
			1.5	-.26800*	0.0882451	0.00322535	-0.443613	-0.0923866
			2.1	-.40000*	0.0882451	2.01426e-05	-0.575613	-0.224387
			2.2	-0.164	0.0882451	0.0667818	-0.339613	0.0116134
			2.3	-.24400*	0.0882451	0.007064	-0.419613	-0.0683866
			2.4	.28400*	0.0882451	0.00186312	0.108387	0.459613
			3.1	-.38400*	0.0882451	3.95792e-05	-0.559613	-0.208387
			3.2	-.33400*	0.0882451	0.000295758	-0.509613	-0.158387
			3.3	-.28400*	0.0882451	0.00186312	-0.459613	-0.108387
			3.4	.31400*	0.0882451	0.000631212	0.138387	0.489613
			3.5	.81600*	0.0882451	2.87489e-14	0.640387	0.991613
			4.1	-.24400*	0.0882451	0.007064	-0.419613	-0.0683866
			4.2	-.22200*	0.0882451	0.0138806	-0.397613	-0.0463866
			4.3	-.56800*	0.0882451	8.383e-09	-0.743613	-0.392387
			4.4	.63000*	0.0882451	3.828e-10	0.454387	0.805613
			4.5	0.04	0.0882451	0.651572	-0.135613	0.215613
		3.1	1.1	0.126	0.0882451	0.15723	-0.0496134	0.301613
			1.2	.25000*	0.0882451	0.00583305	0.0743866	0.425613
			1.3	.36000*	0.0882451	0.000105995	0.184387	0.535613
			1.4	.47000*	0.0882451	8.99359e-07	0.294387	0.645613
			1.5	0.116	0.0882451	0.192427	-0.0596134	0.291613
			2.1	-0.016	0.0882451	0.85658	-0.191613	0.159613
			2.2	.22000*	0.0882451	0.0147286	0.0443866	0.395613
			2.3	0.14	0.0882451	0.116573	-0.0356134	0.315613
			2.4	.66800*	0.0882451	5.59983e-11	0.492387	0.843613
			2.5	.38400*	0.0882451	3.95792e-05	0.208387	0.559613
			3.2	0.05	0.0882451	0.57257	-0.125613	0.225613
			3.3	0.1	0.0882451	0.260512	-0.0756134	0.275613
			3.4	.69800*	0.0882451	1.21468e-11	0.522387	0.873613
			3.5	1.20000*	0.0882451	1.67466e-22	1.02439	1.37561
			4.1	0.14	0.0882451	0.116573	-0.0356134	0.315613
			4.2	0.162	0.0882451	0.0701035	-0.0136134	0.337613
			4.3	-.18400*	0.0882451	0.0402489	-0.359613	-0.00838663
			4.4	1.01400*	0.0882451	1.30588e-18	0.838387	1.18961
			4.5	.42400*	0.0882451	7.12518e-06	0.248387	0.599613
		3.2	1.1	0.076	0.0882451	0.391681	-0.0996134	0.251613
			1.2	.20000*	0.0882451	0.0261268	0.0243866	0.375613
			1.3	.31000*	0.0882451	0.000732042	0.134387	0.485613
			1.4	.42000*	0.0882451	8.49013e-06	0.244387	0.595613
			1.5	0.066	0.0882451	0.456703	-0.109613	0.241613
			2.1	-0.066	0.0882451	0.456703	-0.241613	0.109613
			2.2	0.17	0.0882451	0.0575994	-0.00561337	0.345613
			2.3	0.09	0.0882451	0.310857	-0.0856134	0.265613
			2.4	.61800*	0.0882451	6.99509e-10	0.442387	0.793613
			2.5	.33400*	0.0882451	0.000295758	0.158387	0.509613
			3.1	-0.05	0.0882451	0.57257	-0.225613	0.125613
			3.3	0.05	0.0882451	0.57257	-0.125613	0.225613
			3.4	.64800*	0.0882451	1.54355e-10	0.472387	0.823613
			3.5	1.15000*	0.0882451	1.77096e-21	0.974387	1.32561
			4.1	0.09	0.0882451	0.310857	-0.0856134	0.265613
			4.2	0.112	0.0882451	0.208053	-0.0636134	0.287613
			4.3	-.23400*	0.0882451	0.00965308	-0.409613	-0.0583866
			4.4	.96400*	0.0882451	1.57435e-17	0.788387	1.13961
			4.5	.37400*	0.0882451	5.99182e-05	0.198387	0.549613
		3.3	1.1	0.026	0.0882451	0.769037	-0.149613	0.201613
			1.2	0.15	0.0882451	0.0930517	-0.0256134	0.325613
			1.3	.26000*	0.0882451	0.00421094	0.0843866	0.435613
			1.4	.37000*	0.0882451	7.06107e-05	0.194387	0.545613
			1.5	0.016	0.0882451	0.85658	-0.159613	0.191613
			2.1	-0.116	0.0882451	0.192427	-0.291613	0.0596134
			2.2	0.12	0.0882451	0.177698	-0.0556134	0.295613
			2.3	0.04	0.0882451	0.651572	-0.135613	0.215613
			2.4	.56800*	0.0882451	8.383e-09	0.392387	0.743613
			2.5	.28400*	0.0882451	0.00186312	0.108387	0.459613
			3.1	-0.1	0.0882451	0.260512	-0.275613	0.0756134
			3.2	-0.05	0.0882451	0.57257	-0.225613	0.125613
			3.4	.59800*	0.0882451	1.90028e-09	0.422387	0.773613
			3.5	1.10000*	0.0882451	1.94589e-20	0.924387	1.27561
			4.1	0.04	0.0882451	0.651572	-0.135613	0.215613
			4.2	0.062	0.0882451	0.484352	-0.113613	0.237613
			4.3	-.28400*	0.0882451	0.00186312	-0.459613	-0.108387
			4.4	.91400*	0.0882451	1.9511e-16	0.738387	1.08961
			4.5	.32400*	0.0882451	0.000433595	0.148387	0.499613
		3.4	1.1	-.57200*	0.0882451	6.88579e-09	-0.747613	-0.396387
			1.2	-.44800*	0.0882451	2.4491e-06	-0.623613	-0.272387
			1.3	-.33800*	0.0882451	0.000253303	-0.513613	-0.162387
			1.4	-.22800*	0.0882451	0.0115938	-0.403613	-0.0523866
			1.5	-.58200*	0.0882451	4.20382e-09	-0.757613	-0.406387
			2.1	-.71400*	0.0882451	5.3618e-12	-0.889613	-0.538387
			2.2	-.47800*	0.0882451	6.21656e-07	-0.653613	-0.302387
			2.3	-.55800*	0.0882451	1.36861e-08	-0.733613	-0.382387
			2.4	-0.03	0.0882451	0.734776	-0.205613	0.145613
			2.5	-.31400*	0.0882451	0.000631212	-0.489613	-0.138387
			3.1	-.69800*	0.0882451	1.21468e-11	-0.873613	-0.522387
			3.2	-.64800*	0.0882451	1.54355e-10	-0.823613	-0.472387
			3.3	-.59800*	0.0882451	1.90028e-09	-0.773613	-0.422387
			3.5	.50200*	0.0882451	2.02308e-07	0.326387	0.677613
			4.1	-.55800*	0.0882451	1.36861e-08	-0.733613	-0.382387
			4.2	-.53600*	0.0882451	3.98693e-08	-0.711613	-0.360387
			4.3	-.88200*	0.0882451	9.88997e-16	-1.05761	-0.706387
			4.4	.31600*	0.0882451	0.000585876	0.140387	0.491613
			4.5	-.27400*	0.0882451	0.00263173	-0.449613	-0.0983866
		3.5	1.1	-1.07400*	0.0882451	6.86606e-20	-1.24961	-0.898387
			1.2	-.95000*	0.0882451	3.17739e-17	-1.12561	-0.774387
			1.3	-.84000*	0.0882451	8.41955e-15	-1.01561	-0.664387
			1.4	-.73000*	0.0882451	2.36365e-12	-0.905613	-0.554387
			1.5	-1.08400*	0.0882451	4.22278e-20	-1.25961	-0.908387
			2.1	-1.21600*	0.0882451	7.93897e-23	-1.39161	-1.04039
			2.2	-.98000*	0.0882451	7.07493e-18	-1.15561	-0.804387
			2.3	-1.06000*	0.0882451	1.35922e-19	-1.23561	-0.884387
			2.4	-.53200*	0.0882451	4.83544e-08	-0.707613	-0.356387
			2.5	-.81600*	0.0882451	2.87489e-14	-0.991613	-0.640387
			3.1	-1.20000*	0.0882451	1.67466e-22	-1.37561	-1.02439
			3.2	-1.15000*	0.0882451	1.77096e-21	-1.32561	-0.974387
			3.3	-1.10000*	0.0882451	1.94589e-20	-1.27561	-0.924387
			3.4	-.50200*	0.0882451	2.02308e-07	-0.677613	-0.326387
			4.1	-1.06000*	0.0882451	1.35922e-19	-1.23561	-0.884387
			4.2	-1.03800*	0.0882451	3.99679e-19	-1.21361	-0.862387
			4.3	-1.38400*	0.0882451	4.02448e-26	-1.55961	-1.20839
			4.4	-.18600*	0.0882451	0.0381822	-0.361613	-0.0103866
			4.5	-.77600*	0.0882451	2.23462e-13	-0.951613	-0.600387
		4.1	1.1	-0.014	0.0882451	0.874345	-0.189613	0.161613
			1.2	0.11	0.0882451	0.216208	-0.0656134	0.285613
			1.3	.22000*	0.0882451	0.0147286	0.0443866	0.395613
			1.4	.33000*	0.0882451	0.00034495	0.154387	0.505613
			1.5	-0.024	0.0882451	0.786346	-0.199613	0.151613
			2.1	-0.156	0.0882451	0.0809067	-0.331613	0.0196134
			2.2	0.08	0.0882451	0.367359	-0.0956134	0.255613
			2.3	2.22045e-16	0.0882451	1	-0.175613	0.175613
			2.4	.52800*	0.0882451	5.86174e-08	0.352387	0.703613
			2.5	.24400*	0.0882451	0.007064	0.0683866	0.419613
			3.1	-0.14	0.0882451	0.116573	-0.315613	0.0356134
			3.2	-0.09	0.0882451	0.310857	-0.265613	0.0856134
			3.3	-0.04	0.0882451	0.651572	-0.215613	0.135613
			3.4	.55800*	0.0882451	1.36861e-08	0.382387	0.733613
			3.5	1.06000*	0.0882451	1.35922e-19	0.884387	1.23561
			4.2	0.022	0.0882451	0.803763	-0.153613	0.197613
			4.3	-.32400*	0.0882451	0.000433595	-0.499613	-0.148387
			4.4	.87400*	0.0882451	1.48583e-15	0.698387	1.04961
			4.5	.28400*	0.0882451	0.00186312	0.108387	0.459613
		4.2	1.1	-0.036	0.0882451	0.684397	-0.211613	0.139613
			1.2	0.088	0.0882451	0.321663	-0.0876134	0.263613
			1.3	.19800*	0.0882451	0.0276126	0.0223866	0.373613
			1.4	.30800*	0.0882451	0.000788	0.132387	0.483613
			1.5	-0.046	0.0882451	0.603615	-0.221613	0.129613
			2.1	-.17800*	0.0882451	0.0470383	-0.353613	-0.00238663
			2.2	0.058	0.0882451	0.5129	-0.117613	0.233613
			2.3	-0.022	0.0882451	0.803763	-0.197613	0.153613
			2.4	.50600*	0.0882451	1.67448e-07	0.330387	0.681613
			2.5	.22200*	0.0882451	0.0138806	0.0463866	0.397613
			3.1	-0.162	0.0882451	0.0701035	-0.337613	0.0136134
			3.2	-0.112	0.0882451	0.208053	-0.287613	0.0636134
			3.3	-0.062	0.0882451	0.484352	-0.237613	0.113613
			3.4	.53600*	0.0882451	3.98693e-08	0.360387	0.711613
			3.5	1.03800*	0.0882451	3.99679e-19	0.862387	1.21361
			4.1	-0.022	0.0882451	0.803763	-0.197613	0.153613
			4.3	-.34600*	0.0882451	0.000185203	-0.521613	-0.170387
			4.4	.85200*	0.0882451	4.5611e-15	0.676387	1.02761
			4.5	.26200*	0.0882451	0.00394133	0.0863866	0.437613
		4.3	1.1	.31000*	0.0882451	0.000732042	0.134387	0.485613
			1.2	.43400*	0.0882451	4.58138e-06	0.258387	0.609613
			1.3	.54400*	0.0882451	2.70674e-08	0.368387	0.719613
			1.4	.65400*	0.0882451	1.13927e-10	0.478387	0.829613
			1.5	.30000*	0.0882451	0.00105488	0.124387	0.475613
			2.1	0.168	0.0882451	0.0605337	-0.00761337	0.343613
			2.2	.40400*	0.0882451	1.69751e-05	0.228387	0.579613
			2.3	.32400*	0.0882451	0.000433595	0.148387	0.499613
			2.4	.85200*	0.0882451	4.5611e-15	0.676387	1.02761
			2.5	.56800*	0.0882451	8.383e-09	0.392387	0.743613
			3.1	.18400*	0.0882451	0.0402489	0.00838663	0.359613
			3.2	.23400*	0.0882451	0.00965308	0.0583866	0.409613
			3.3	.28400*	0.0882451	0.00186312	0.108387	0.459613
			3.4	.88200*	0.0882451	9.88997e-16	0.706387	1.05761
			3.5	1.38400*	0.0882451	4.02448e-26	1.20839	1.55961
			4.1	.32400*	0.0882451	0.000433595	0.148387	0.499613
			4.2	.34600*	0.0882451	0.000185203	0.170387	0.521613
			4.4	1.19800*	0.0882451	1.83896e-22	1.02239	1.37361
			4.5	.60800*	0.0882451	1.15397e-09	0.432387	0.783613
		4.4	1.1	-.88800*	0.0882451	7.29036e-16	-1.06361	-0.712387
			1.2	-.76400*	0.0882451	4.1356e-13	-0.939613	-0.588387
			1.3	-.65400*	0.0882451	1.13927e-10	-0.829613	-0.478387
			1.4	-.54400*	0.0882451	2.70674e-08	-0.719613	-0.368387
			1.5	-.89800*	0.0882451	4.38812e-16	-1.07361	-0.722387
			2.1	-1.03000*	0.0882451	5.92579e-19	-1.20561	-0.854387
			2.2	-.79400*	0.0882451	8.87717e-14	-0.969613	-0.618387
			2.3	-.87400*	0.0882451	1.48583e-15	-1.04961	-0.698387
			2.4	-.34600*	0.0882451	0.000185203	-0.521613	-0.170387
			2.5	-.63000*	0.0882451	3.828e-10	-0.805613	-0.454387
			3.1	-1.01400*	0.0882451	1.30588e-18	-1.18961	-0.838387
			3.2	-.96400*	0.0882451	1.57435e-17	-1.13961	-0.788387
			3.3	-.91400*	0.0882451	1.9511e-16	-1.08961	-0.738387
			3.4	-.31600*	0.0882451	0.000585876	-0.491613	-0.140387
			3.5	.18600*	0.0882451	0.0381822	0.0103866	0.361613
			4.1	-.87400*	0.0882451	1.48583e-15	-1.04961	-0.698387
			4.2	-.85200*	0.0882451	4.5611e-15	-1.02761	-0.676387
			4.3	-1.19800*	0.0882451	1.83896e-22	-1.37361	-1.02239
			4.5	-.59000*	0.0882451	2.82823e-09	-0.765613	-0.414387
		4.5	1.1	-.29800*	0.0882451	0.00113382	-0.473613	-0.122387
			1.2	-0.174	0.0882451	0.0520912	-0.349613	0.00161337
			1.3	-0.064	0.0882451	0.470413	-0.239613	0.111613
			1.4	0.046	0.0882451	0.603615	-0.129613	0.221613
			1.5	-.30800*	0.0882451	0.000788	-0.483613	-0.132387
			2.1	-.44000*	0.0882451	3.50683e-06	-0.615613	-0.264387
			2.2	-.20400*	0.0882451	0.0233649	-0.379613	-0.0283866
			2.3	-.28400*	0.0882451	0.00186312	-0.459613	-0.108387
			2.4	.24400*	0.0882451	0.007064	0.0683866	0.419613
			2.5	-0.04	0.0882451	0.651572	-0.215613	0.135613
			3.1	-.42400*	0.0882451	7.12518e-06	-0.599613	-0.248387
			3.2	-.37400*	0.0882451	5.99182e-05	-0.549613	-0.198387
			3.3	-.32400*	0.0882451	0.000433595	-0.499613	-0.148387
			3.4	.27400*	0.0882451	0.00263173	0.0983866	0.449613
			3.5	.77600*	0.0882451	2.23462e-13	0.600387	0.951613
			4.1	-.28400*	0.0882451	0.00186312	-0.459613	-0.108387
			4.2	-.26200*	0.0882451	0.00394133	-0.437613	-0.0863866
			4.3	-.60800*	0.0882451	1.15397e-09	-0.783613	-0.432387
			4.4	.59000*	0.0882451	2.82823e-09	0.414387	0.765613
RAD	LSD	1.1	1.2	-.11000*	0.0263211	7.41916e-05	-0.162381	-0.0576194
			1.3	-.08800*	0.0263211	0.00126129	-0.140381	-0.0356194
			1.4	.41400*	0.0263211	3.37942e-26	0.361619	0.466381
			1.5	.28000*	0.0263211	5.598e-17	0.227619	0.332381
			2.1	-.11200*	0.0263211	5.63365e-05	-0.164381	-0.0596194
			2.2	-.10600*	0.0263211	0.000127607	-0.158381	-0.0536194
			2.3	-.07200*	0.0263211	0.00767021	-0.124381	-0.0196194
			2.4	.41200*	0.0263211	4.53241e-26	0.359619	0.464381
			2.5	.37600*	0.0263211	1.01326e-23	0.323619	0.428381
			3.1	-.11600*	0.0263211	3.22244e-05	-0.168381	-0.0636194
			3.2	-0.03	0.0263211	0.257783	-0.0823806	0.0223806
			3.3	-.12800*	0.0263211	5.68224e-06	-0.180381	-0.0756194
			3.4	.40000*	0.0263211	2.67892e-25	0.347619	0.452381
			3.5	.48800*	0.0263211	1.07849e-30	0.435619	0.540381
			4.1	-.11600*	0.0263211	3.22244e-05	-0.168381	-0.0636194
			4.2	-0.026	0.0263211	0.326228	-0.0783806	0.0263806
			4.3	-.11200*	0.0263211	5.63365e-05	-0.164381	-0.0596194
			4.4	.39400*	0.0263211	6.57798e-25	0.341619	0.446381
			4.5	.42400*	0.0263211	7.87398e-27	0.371619	0.476381
		1.2	1.1	.11000*	0.0263211	7.41916e-05	0.0576194	0.162381
			1.3	0.022	0.0263211	0.405739	-0.0303806	0.0743806
			1.4	.52400*	0.0263211	9.8914e-33	0.471619	0.576381
			1.5	.39000*	0.0263211	1.20165e-24	0.337619	0.442381
			2.1	-0.002	0.0263211	0.939621	-0.0543806	0.0503806
			2.2	0.004	0.0263211	0.879594	-0.0483806	0.0563806
			2.3	0.038	0.0263211	0.152726	-0.0143806	0.0903806
			2.4	.52200*	0.0263211	1.27646e-32	0.469619	0.574381
			2.5	.48600*	0.0263211	1.40863e-30	0.433619	0.538381
			3.1	-0.006	0.0263211	0.820264	-0.0583806	0.0463806
			3.2	.08000*	0.0263211	0.00320251	0.0276194	0.132381
			3.3	-0.018	0.0263211	0.496038	-0.0703806	0.0343806
			3.4	.51000*	0.0263211	5.97697e-32	0.457619	0.562381
			3.5	.59800*	0.0263211	1.22531e-36	0.545619	0.650381
			4.1	-0.006	0.0263211	0.820264	-0.0583806	0.0463806
			4.2	.08400*	0.0263211	0.00202408	0.0316194	0.136381
			4.3	-0.002	0.0263211	0.939621	-0.0543806	0.0503806
			4.4	.50400*	0.0263211	1.30498e-31	0.451619	0.556381
			4.5	.53400*	0.0263211	2.79082e-33	0.481619	0.586381
		1.3	1.1	.08800*	0.0263211	0.00126129	0.0356194	0.140381
			1.2	-0.022	0.0263211	0.405739	-0.0743806	0.0303806
			1.4	.50200*	0.0263211	1.69522e-31	0.449619	0.554381
			1.5	.36800*	0.0263211	3.48179e-23	0.315619	0.420381
			2.1	-0.024	0.0263211	0.364605	-0.0763806	0.0283806
			2.2	-0.018	0.0263211	0.496038	-0.0703806	0.0343806
			2.3	0.016	0.0263211	0.544991	-0.0363806	0.0683806
			2.4	.50000*	0.0263211	2.20364e-31	0.447619	0.552381
			2.5	.46400*	0.0263211	2.78309e-29	0.411619	0.516381
			3.1	-0.028	0.0263211	0.290626	-0.0803806	0.0243806
			3.2	.05800*	0.0263211	0.030431	0.00561935	0.110381
			3.3	-0.04	0.0263211	0.132531	-0.0923806	0.0123806
			3.4	.48800*	0.0263211	1.07849e-30	0.435619	0.540381
			3.5	.57600*	0.0263211	1.63006e-35	0.523619	0.628381
			4.1	-0.028	0.0263211	0.290626	-0.0803806	0.0243806
			4.2	.06200*	0.0263211	0.0209456	0.00961935	0.114381
			4.3	-0.024	0.0263211	0.364605	-0.0763806	0.0283806
			4.4	.48200*	0.0263211	2.40804e-30	0.429619	0.534381
			4.5	.51200*	0.0263211	4.61338e-32	0.459619	0.564381
		1.4	1.1	-.41400*	0.0263211	3.37942e-26	-0.466381	-0.361619
			1.2	-.52400*	0.0263211	9.8914e-33	-0.576381	-0.471619
			1.3	-.50200*	0.0263211	1.69522e-31	-0.554381	-0.449619
			1.5	-.13400*	0.0263211	2.31453e-06	-0.186381	-0.0816194
			2.1	-.52600*	0.0263211	7.66993e-33	-0.578381	-0.473619
			2.2	-.52000*	0.0263211	1.64831e-32	-0.572381	-0.467619
			2.3	-.48600*	0.0263211	1.40863e-30	-0.538381	-0.433619
			2.4	-0.002	0.0263211	0.939621	-0.0543806	0.0503806
			2.5	-0.038	0.0263211	0.152726	-0.0903806	0.0143806
			3.1	-.53000*	0.0263211	4.62064e-33	-0.582381	-0.477619
			3.2	-.44400*	0.0263211	4.51536e-28	-0.496381	-0.391619
			3.3	-.54200*	0.0263211	1.02593e-33	-0.594381	-0.489619
			3.4	-0.014	0.0263211	0.596274	-0.0663806	0.0383806
			3.5	.07400*	0.0263211	0.00620066	0.0216194	0.126381
			4.1	-.53000*	0.0263211	4.62064e-33	-0.582381	-0.477619
			4.2	-.44000*	0.0263211	7.95186e-28	-0.492381	-0.387619
			4.3	-.52600*	0.0263211	7.66993e-33	-0.578381	-0.473619
			4.4	-0.02	0.0263211	0.44958	-0.0723806	0.0323806
			4.5	0.01	0.0263211	0.705009	-0.0423806	0.0623806
		1.5	1.1	-.28000*	0.0263211	5.598e-17	-0.332381	-0.227619
			1.2	-.39000*	0.0263211	1.20165e-24	-0.442381	-0.337619
			1.3	-.36800*	0.0263211	3.48179e-23	-0.420381	-0.315619
			1.4	.13400*	0.0263211	2.31453e-06	0.0816194	0.186381
			2.1	-.39200*	0.0263211	8.88744e-25	-0.444381	-0.339619
			2.2	-.38600*	0.0263211	2.20162e-24	-0.438381	-0.333619
			2.3	-.35200*	0.0263211	4.2557e-22	-0.404381	-0.299619
			2.4	.13200*	0.0263211	3.12889e-06	0.0796194	0.184381
			2.5	.09600*	0.0263211	0.000470279	0.0436194	0.148381
			3.1	-.39600*	0.0263211	4.87224e-25	-0.448381	-0.343619
			3.2	-.31000*	0.0263211	3.74602e-19	-0.362381	-0.257619
			3.3	-.40800*	0.0263211	8.17072e-26	-0.460381	-0.355619
			3.4	.12000*	0.0263211	1.82444e-05	0.0676194	0.172381
			3.5	.20800*	0.0263211	1.25575e-11	0.155619	0.260381
			4.1	-.39600*	0.0263211	4.87224e-25	-0.448381	-0.343619
			4.2	-.30600*	0.0263211	7.25079e-19	-0.358381	-0.253619
			4.3	-.39200*	0.0263211	8.88744e-25	-0.444381	-0.339619
			4.4	.11400*	0.0263211	4.26636e-05	0.0616194	0.166381
			4.5	.14400*	0.0263211	4.97965e-07	0.0916194	0.196381
		2.1	1.1	.11200*	0.0263211	5.63365e-05	0.0596194	0.164381
			1.2	0.002	0.0263211	0.939621	-0.0503806	0.0543806
			1.3	0.024	0.0263211	0.364605	-0.0283806	0.0763806
			1.4	.52600*	0.0263211	7.66993e-33	0.473619	0.578381
			1.5	.39200*	0.0263211	8.88744e-25	0.339619	0.444381
			2.2	0.006	0.0263211	0.820264	-0.0463806	0.0583806
			2.3	0.04	0.0263211	0.132531	-0.0123806	0.0923806
			2.4	.52400*	0.0263211	9.8914e-33	0.471619	0.576381
			2.5	.48800*	0.0263211	1.07849e-30	0.435619	0.540381
			3.1	-0.004	0.0263211	0.879594	-0.0563806	0.0483806
			3.2	.08200*	0.0263211	0.00255058	0.0296194	0.134381
			3.3	-0.016	0.0263211	0.544991	-0.0683806	0.0363806
			3.4	.51200*	0.0263211	4.61338e-32	0.459619	0.564381
			3.5	.60000*	0.0263211	9.71789e-37	0.547619	0.652381
			4.1	-0.004	0.0263211	0.879594	-0.0563806	0.0483806
			4.2	.08600*	0.0263211	0.00160058	0.0336194	0.138381
			4.3	0	0.0263211	1	-0.0523806	0.0523806
			4.4	.50600*	0.0263211	1.00525e-31	0.453619	0.558381
			4.5	.53600*	0.0263211	2.17102e-33	0.483619	0.588381
		2.2	1.1	.10600*	0.0263211	0.000127607	0.0536194	0.158381
			1.2	-0.004	0.0263211	0.879594	-0.0563806	0.0483806
			1.3	0.018	0.0263211	0.496038	-0.0343806	0.0703806
			1.4	.52000*	0.0263211	1.64831e-32	0.467619	0.572381
			1.5	.38600*	0.0263211	2.20162e-24	0.333619	0.438381
			2.1	-0.006	0.0263211	0.820264	-0.0583806	0.0463806
			2.3	0.034	0.0263211	0.200167	-0.0183806	0.0863806
			2.4	.51800*	0.0263211	2.12988e-32	0.465619	0.570381
			2.5	.48200*	0.0263211	2.40804e-30	0.429619	0.534381
			3.1	-0.01	0.0263211	0.705009	-0.0623806	0.0423806
			3.2	.07600*	0.0263211	0.0049936	0.0236194	0.128381
			3.3	-0.022	0.0263211	0.405739	-0.0743806	0.0303806
			3.4	.50600*	0.0263211	1.00525e-31	0.453619	0.558381
			3.5	.59400*	0.0263211	1.95134e-36	0.541619	0.646381
			4.1	-0.01	0.0263211	0.705009	-0.0623806	0.0423806
			4.2	.08000*	0.0263211	0.00320251	0.0276194	0.132381
			4.3	-0.006	0.0263211	0.820264	-0.0583806	0.0463806
			4.4	.50000*	0.0263211	2.20364e-31	0.447619	0.552381
			4.5	.53000*	0.0263211	4.62064e-33	0.477619	0.582381
		2.3	1.1	.07200*	0.0263211	0.00767021	0.0196194	0.124381
			1.2	-0.038	0.0263211	0.152726	-0.0903806	0.0143806
			1.3	-0.016	0.0263211	0.544991	-0.0683806	0.0363806
			1.4	.48600*	0.0263211	1.40863e-30	0.433619	0.538381
			1.5	.35200*	0.0263211	4.2557e-22	0.299619	0.404381
			2.1	-0.04	0.0263211	0.132531	-0.0923806	0.0123806
			2.2	-0.034	0.0263211	0.200167	-0.0863806	0.0183806
			2.4	.48400*	0.0263211	1.84112e-30	0.431619	0.536381
			2.5	.44800*	0.0263211	2.5714e-28	0.395619	0.500381
			3.1	-0.044	0.0263211	0.0984981	-0.0963806	0.00838065
			3.2	0.042	0.0263211	0.114504	-0.0103806	0.0943806
			3.3	-.05600*	0.0263211	0.0364522	-0.108381	-0.00361935
			3.4	.47200*	0.0263211	9.31328e-30	0.419619	0.524381
			3.5	.56000*	0.0263211	1.11989e-34	0.507619	0.612381
			4.1	-0.044	0.0263211	0.0984981	-0.0963806	0.00838065
			4.2	0.046	0.0263211	0.084362	-0.00638065	0.0983806
			4.3	-0.04	0.0263211	0.132531	-0.0923806	0.0123806
			4.4	.46600*	0.0263211	2.11452e-29	0.413619	0.518381
			4.5	.49600*	0.0263211	3.73122e-31	0.443619	0.548381
		2.4	1.1	-.41200*	0.0263211	4.53241e-26	-0.464381	-0.359619
			1.2	-.52200*	0.0263211	1.27646e-32	-0.574381	-0.469619
			1.3	-.50000*	0.0263211	2.20364e-31	-0.552381	-0.447619
			1.4	0.002	0.0263211	0.939621	-0.0503806	0.0543806
			1.5	-.13200*	0.0263211	3.12889e-06	-0.184381	-0.0796194
			2.1	-.52400*	0.0263211	9.8914e-33	-0.576381	-0.471619
			2.2	-.51800*	0.0263211	2.12988e-32	-0.570381	-0.465619
			2.3	-.48400*	0.0263211	1.84112e-30	-0.536381	-0.431619
			2.5	-0.036	0.0263211	0.175228	-0.0883806	0.0163806
			3.1	-.52800*	0.0263211	5.95123e-33	-0.580381	-0.475619
			3.2	-.44200*	0.0263211	5.98995e-28	-0.494381	-0.389619
			3.3	-.54000*	0.0263211	1.31631e-33	-0.592381	-0.487619
			3.4	-0.012	0.0263211	0.649691	-0.0643806	0.0403806
			3.5	.07600*	0.0263211	0.0049936	0.0236194	0.128381
			4.1	-.52800*	0.0263211	5.95123e-33	-0.580381	-0.475619
			4.2	-.43800*	0.0263211	1.0564e-27	-0.490381	-0.385619
			4.3	-.52400*	0.0263211	9.8914e-33	-0.576381	-0.471619
			4.4	-0.018	0.0263211	0.496038	-0.0703806	0.0343806
			4.5	0.012	0.0263211	0.649691	-0.0403806	0.0643806
		2.5	1.1	-.37600*	0.0263211	1.01326e-23	-0.428381	-0.323619
			1.2	-.48600*	0.0263211	1.40863e-30	-0.538381	-0.433619
			1.3	-.46400*	0.0263211	2.78309e-29	-0.516381	-0.411619
			1.4	0.038	0.0263211	0.152726	-0.0143806	0.0903806
			1.5	-.09600*	0.0263211	0.000470279	-0.148381	-0.0436194
			2.1	-.48800*	0.0263211	1.07849e-30	-0.540381	-0.435619
			2.2	-.48200*	0.0263211	2.40804e-30	-0.534381	-0.429619
			2.3	-.44800*	0.0263211	2.5714e-28	-0.500381	-0.395619
			2.4	0.036	0.0263211	0.175228	-0.0163806	0.0883806
			3.1	-.49200*	0.0263211	6.3349e-31	-0.544381	-0.439619
			3.2	-.40600*	0.0263211	1.09826e-25	-0.458381	-0.353619
			3.3	-.50400*	0.0263211	1.30498e-31	-0.556381	-0.451619
			3.4	0.024	0.0263211	0.364605	-0.0283806	0.0763806
			3.5	.11200*	0.0263211	5.63365e-05	0.0596194	0.164381
			4.1	-.49200*	0.0263211	6.3349e-31	-0.544381	-0.439619
			4.2	-.40200*	0.0263211	1.98864e-25	-0.454381	-0.349619
			4.3	-.48800*	0.0263211	1.07849e-30	-0.540381	-0.435619
			4.4	0.018	0.0263211	0.496038	-0.0343806	0.0703806
			4.5	0.048	0.0263211	0.0719424	-0.00438065	0.100381
		3.1	1.1	.11600*	0.0263211	3.22244e-05	0.0636194	0.168381
			1.2	0.006	0.0263211	0.820264	-0.0463806	0.0583806
			1.3	0.028	0.0263211	0.290626	-0.0243806	0.0803806
			1.4	.53000*	0.0263211	4.62064e-33	0.477619	0.582381
			1.5	.39600*	0.0263211	4.87224e-25	0.343619	0.448381
			2.1	0.004	0.0263211	0.879594	-0.0483806	0.0563806
			2.2	0.01	0.0263211	0.705009	-0.0423806	0.0623806
			2.3	0.044	0.0263211	0.0984981	-0.00838065	0.0963806
			2.4	.52800*	0.0263211	5.95123e-33	0.475619	0.580381
			2.5	.49200*	0.0263211	6.3349e-31	0.439619	0.544381
			3.2	.08600*	0.0263211	0.00160058	0.0336194	0.138381
			3.3	-0.012	0.0263211	0.649691	-0.0643806	0.0403806
			3.4	.51600*	0.0263211	2.75395e-32	0.463619	0.568381
			3.5	.60400*	0.0263211	6.12305e-37	0.551619	0.656381
			4.1	0	0.0263211	1	-0.0523806	0.0523806
			4.2	.09000*	0.0263211	0.000990526	0.0376194	0.142381
			4.3	0.004	0.0263211	0.879594	-0.0483806	0.0563806
			4.4	.51000*	0.0263211	5.97697e-32	0.457619	0.562381
			4.5	.54000*	0.0263211	1.31631e-33	0.487619	0.592381
		3.2	1.1	0.03	0.0263211	0.257783	-0.0223806	0.0823806
			1.2	-.08000*	0.0263211	0.00320251	-0.132381	-0.0276194
			1.3	-.05800*	0.0263211	0.030431	-0.110381	-0.00561935
			1.4	.44400*	0.0263211	4.51536e-28	0.391619	0.496381
			1.5	.31000*	0.0263211	3.74602e-19	0.257619	0.362381
			2.1	-.08200*	0.0263211	0.00255058	-0.134381	-0.0296194
			2.2	-.07600*	0.0263211	0.0049936	-0.128381	-0.0236194
			2.3	-0.042	0.0263211	0.114504	-0.0943806	0.0103806
			2.4	.44200*	0.0263211	5.98995e-28	0.389619	0.494381
			2.5	.40600*	0.0263211	1.09826e-25	0.353619	0.458381
			3.1	-.08600*	0.0263211	0.00160058	-0.138381	-0.0336194
			3.3	-.09800*	0.0263211	0.000364517	-0.150381	-0.0456194
			3.4	.43000*	0.0263211	3.31454e-27	0.377619	0.482381
			3.5	.51800*	0.0263211	2.12988e-32	0.465619	0.570381
			4.1	-.08600*	0.0263211	0.00160058	-0.138381	-0.0336194
			4.2	0.004	0.0263211	0.879594	-0.0483806	0.0563806
			4.3	-.08200*	0.0263211	0.00255058	-0.134381	-0.0296194
			4.4	.42400*	0.0263211	7.87398e-27	0.371619	0.476381
			4.5	.45400*	0.0263211	1.11104e-28	0.401619	0.506381
		3.3	1.1	.12800*	0.0263211	5.68224e-06	0.0756194	0.180381
			1.2	0.018	0.0263211	0.496038	-0.0343806	0.0703806
			1.3	0.04	0.0263211	0.132531	-0.0123806	0.0923806
			1.4	.54200*	0.0263211	1.02593e-33	0.489619	0.594381
			1.5	.40800*	0.0263211	8.17072e-26	0.355619	0.460381
			2.1	0.016	0.0263211	0.544991	-0.0363806	0.0683806
			2.2	0.022	0.0263211	0.405739	-0.0303806	0.0743806
			2.3	.05600*	0.0263211	0.0364522	0.00361935	0.108381
			2.4	.54000*	0.0263211	1.31631e-33	0.487619	0.592381
			2.5	.50400*	0.0263211	1.30498e-31	0.451619	0.556381
			3.1	0.012	0.0263211	0.649691	-0.0403806	0.0643806
			3.2	.09800*	0.0263211	0.000364517	0.0456194	0.150381
			3.4	.52800*	0.0263211	5.95123e-33	0.475619	0.580381
			3.5	.61600*	0.0263211	1.55242e-37	0.563619	0.668381
			4.1	0.012	0.0263211	0.649691	-0.0403806	0.0643806
			4.2	.10200*	0.0263211	0.000216971	0.0496194	0.154381
			4.3	0.016	0.0263211	0.544991	-0.0363806	0.0683806
			4.4	.52200*	0.0263211	1.27646e-32	0.469619	0.574381
			4.5	.55200*	0.0263211	2.97857e-34	0.499619	0.604381
		3.4	1.1	-.40000*	0.0263211	2.67892e-25	-0.452381	-0.347619
			1.2	-.51000*	0.0263211	5.97697e-32	-0.562381	-0.457619
			1.3	-.48800*	0.0263211	1.07849e-30	-0.540381	-0.435619
			1.4	0.014	0.0263211	0.596274	-0.0383806	0.0663806
			1.5	-.12000*	0.0263211	1.82444e-05	-0.172381	-0.0676194
			2.1	-.51200*	0.0263211	4.61338e-32	-0.564381	-0.459619
			2.2	-.50600*	0.0263211	1.00525e-31	-0.558381	-0.453619
			2.3	-.47200*	0.0263211	9.31328e-30	-0.524381	-0.419619
			2.4	0.012	0.0263211	0.649691	-0.0403806	0.0643806
			2.5	-0.024	0.0263211	0.364605	-0.0763806	0.0283806
			3.1	-.51600*	0.0263211	2.75395e-32	-0.568381	-0.463619
			3.2	-.43000*	0.0263211	3.31454e-27	-0.482381	-0.377619
			3.3	-.52800*	0.0263211	5.95123e-33	-0.580381	-0.475619
			3.5	.08800*	0.0263211	0.00126129	0.0356194	0.140381
			4.1	-.51600*	0.0263211	2.75395e-32	-0.568381	-0.463619
			4.2	-.42600*	0.0263211	5.89685e-27	-0.478381	-0.373619
			4.3	-.51200*	0.0263211	4.61338e-32	-0.564381	-0.459619
			4.4	-0.006	0.0263211	0.820264	-0.0583806	0.0463806
			4.5	0.024	0.0263211	0.364605	-0.0283806	0.0763806
		3.5	1.1	-.48800*	0.0263211	1.07849e-30	-0.540381	-0.435619
			1.2	-.59800*	0.0263211	1.22531e-36	-0.650381	-0.545619
			1.3	-.57600*	0.0263211	1.63006e-35	-0.628381	-0.523619
			1.4	-.07400*	0.0263211	0.00620066	-0.126381	-0.0216194
			1.5	-.20800*	0.0263211	1.25575e-11	-0.260381	-0.155619
			2.1	-.60000*	0.0263211	9.71789e-37	-0.652381	-0.547619
			2.2	-.59400*	0.0263211	1.95134e-36	-0.646381	-0.541619
			2.3	-.56000*	0.0263211	1.11989e-34	-0.612381	-0.507619
			2.4	-.07600*	0.0263211	0.0049936	-0.128381	-0.0236194
			2.5	-.11200*	0.0263211	5.63365e-05	-0.164381	-0.0596194
			3.1	-.60400*	0.0263211	6.12305e-37	-0.656381	-0.551619
			3.2	-.51800*	0.0263211	2.12988e-32	-0.570381	-0.465619
			3.3	-.61600*	0.0263211	1.55242e-37	-0.668381	-0.563619
			3.4	-.08800*	0.0263211	0.00126129	-0.140381	-0.0356194
			4.1	-.60400*	0.0263211	6.12305e-37	-0.656381	-0.551619
			4.2	-.51400*	0.0263211	3.56323e-32	-0.566381	-0.461619
			4.3	-.60000*	0.0263211	9.71789e-37	-0.652381	-0.547619
			4.4	-.09400*	0.0263211	0.000604798	-0.146381	-0.0416194
			4.5	-.06400*	0.0263211	0.0172708	-0.116381	-0.0116194
		4.1	1.1	.11600*	0.0263211	3.22244e-05	0.0636194	0.168381
			1.2	0.006	0.0263211	0.820264	-0.0463806	0.0583806
			1.3	0.028	0.0263211	0.290626	-0.0243806	0.0803806
			1.4	.53000*	0.0263211	4.62064e-33	0.477619	0.582381
			1.5	.39600*	0.0263211	4.87224e-25	0.343619	0.448381
			2.1	0.004	0.0263211	0.879594	-0.0483806	0.0563806
			2.2	0.01	0.0263211	0.705009	-0.0423806	0.0623806
			2.3	0.044	0.0263211	0.0984981	-0.00838065	0.0963806
			2.4	.52800*	0.0263211	5.95123e-33	0.475619	0.580381
			2.5	.49200*	0.0263211	6.3349e-31	0.439619	0.544381
			3.1	0	0.0263211	1	-0.0523806	0.0523806
			3.2	.08600*	0.0263211	0.00160058	0.0336194	0.138381
			3.3	-0.012	0.0263211	0.649691	-0.0643806	0.0403806
			3.4	.51600*	0.0263211	2.75395e-32	0.463619	0.568381
			3.5	.60400*	0.0263211	6.12305e-37	0.551619	0.656381
			4.2	.09000*	0.0263211	0.000990526	0.0376194	0.142381
			4.3	0.004	0.0263211	0.879594	-0.0483806	0.0563806
			4.4	.51000*	0.0263211	5.97697e-32	0.457619	0.562381
			4.5	.54000*	0.0263211	1.31631e-33	0.487619	0.592381
		4.2	1.1	0.026	0.0263211	0.326228	-0.0263806	0.0783806
			1.2	-.08400*	0.0263211	0.00202408	-0.136381	-0.0316194
			1.3	-.06200*	0.0263211	0.0209456	-0.114381	-0.00961935
			1.4	.44000*	0.0263211	7.95186e-28	0.387619	0.492381
			1.5	.30600*	0.0263211	7.25079e-19	0.253619	0.358381
			2.1	-.08600*	0.0263211	0.00160058	-0.138381	-0.0336194
			2.2	-.08000*	0.0263211	0.00320251	-0.132381	-0.0276194
			2.3	-0.046	0.0263211	0.084362	-0.0983806	0.00638065
			2.4	.43800*	0.0263211	1.0564e-27	0.385619	0.490381
			2.5	.40200*	0.0263211	1.98864e-25	0.349619	0.454381
			3.1	-.09000*	0.0263211	0.000990526	-0.142381	-0.0376194
			3.2	-0.004	0.0263211	0.879594	-0.0563806	0.0483806
			3.3	-.10200*	0.0263211	0.000216971	-0.154381	-0.0496194
			3.4	.42600*	0.0263211	5.89685e-27	0.373619	0.478381
			3.5	.51400*	0.0263211	3.56323e-32	0.461619	0.566381
			4.1	-.09000*	0.0263211	0.000990526	-0.142381	-0.0376194
			4.3	-.08600*	0.0263211	0.00160058	-0.138381	-0.0336194
			4.4	.42000*	0.0263211	1.40701e-26	0.367619	0.472381
			4.5	.45000*	0.0263211	1.94257e-28	0.397619	0.502381
		4.3	1.1	.11200*	0.0263211	5.63365e-05	0.0596194	0.164381
			1.2	0.002	0.0263211	0.939621	-0.0503806	0.0543806
			1.3	0.024	0.0263211	0.364605	-0.0283806	0.0763806
			1.4	.52600*	0.0263211	7.66993e-33	0.473619	0.578381
			1.5	.39200*	0.0263211	8.88744e-25	0.339619	0.444381
			2.1	0	0.0263211	1	-0.0523806	0.0523806
			2.2	0.006	0.0263211	0.820264	-0.0463806	0.0583806
			2.3	0.04	0.0263211	0.132531	-0.0123806	0.0923806
			2.4	.52400*	0.0263211	9.8914e-33	0.471619	0.576381
			2.5	.48800*	0.0263211	1.07849e-30	0.435619	0.540381
			3.1	-0.004	0.0263211	0.879594	-0.0563806	0.0483806
			3.2	.08200*	0.0263211	0.00255058	0.0296194	0.134381
			3.3	-0.016	0.0263211	0.544991	-0.0683806	0.0363806
			3.4	.51200*	0.0263211	4.61338e-32	0.459619	0.564381
			3.5	.60000*	0.0263211	9.71789e-37	0.547619	0.652381
			4.1	-0.004	0.0263211	0.879594	-0.0563806	0.0483806
			4.2	.08600*	0.0263211	0.00160058	0.0336194	0.138381
			4.4	.50600*	0.0263211	1.00525e-31	0.453619	0.558381
			4.5	.53600*	0.0263211	2.17102e-33	0.483619	0.588381
		4.4	1.1	-.39400*	0.0263211	6.57798e-25	-0.446381	-0.341619
			1.2	-.50400*	0.0263211	1.30498e-31	-0.556381	-0.451619
			1.3	-.48200*	0.0263211	2.40804e-30	-0.534381	-0.429619
			1.4	0.02	0.0263211	0.44958	-0.0323806	0.0723806
			1.5	-.11400*	0.0263211	4.26636e-05	-0.166381	-0.0616194
			2.1	-.50600*	0.0263211	1.00525e-31	-0.558381	-0.453619
			2.2	-.50000*	0.0263211	2.20364e-31	-0.552381	-0.447619
			2.3	-.46600*	0.0263211	2.11452e-29	-0.518381	-0.413619
			2.4	0.018	0.0263211	0.496038	-0.0343806	0.0703806
			2.5	-0.018	0.0263211	0.496038	-0.0703806	0.0343806
			3.1	-.51000*	0.0263211	5.97697e-32	-0.562381	-0.457619
			3.2	-.42400*	0.0263211	7.87398e-27	-0.476381	-0.371619
			3.3	-.52200*	0.0263211	1.27646e-32	-0.574381	-0.469619
			3.4	0.006	0.0263211	0.820264	-0.0463806	0.0583806
			3.5	.09400*	0.0263211	0.000604798	0.0416194	0.146381
			4.1	-.51000*	0.0263211	5.97697e-32	-0.562381	-0.457619
			4.2	-.42000*	0.0263211	1.40701e-26	-0.472381	-0.367619
			4.3	-.50600*	0.0263211	1.00525e-31	-0.558381	-0.453619
			4.5	0.03	0.0263211	0.257783	-0.0223806	0.0823806
		4.5	1.1	-.42400*	0.0263211	7.87398e-27	-0.476381	-0.371619
			1.2	-.53400*	0.0263211	2.79082e-33	-0.586381	-0.481619
			1.3	-.51200*	0.0263211	4.61338e-32	-0.564381	-0.459619
			1.4	-0.01	0.0263211	0.705009	-0.0623806	0.0423806
			1.5	-.14400*	0.0263211	4.97965e-07	-0.196381	-0.0916194
			2.1	-.53600*	0.0263211	2.17102e-33	-0.588381	-0.483619
			2.2	-.53000*	0.0263211	4.62064e-33	-0.582381	-0.477619
			2.3	-.49600*	0.0263211	3.73122e-31	-0.548381	-0.443619
			2.4	-0.012	0.0263211	0.649691	-0.0643806	0.0403806
			2.5	-0.048	0.0263211	0.0719424	-0.100381	0.00438065
			3.1	-.54000*	0.0263211	1.31631e-33	-0.592381	-0.487619
			3.2	-.45400*	0.0263211	1.11104e-28	-0.506381	-0.401619
			3.3	-.55200*	0.0263211	2.97857e-34	-0.604381	-0.499619
			3.4	-0.024	0.0263211	0.364605	-0.0763806	0.0283806
			3.5	.06400*	0.0263211	0.0172708	0.0116194	0.116381
			4.1	-.54000*	0.0263211	1.31631e-33	-0.592381	-0.487619
			4.2	-.45000*	0.0263211	1.94257e-28	-0.502381	-0.397619
			4.3	-.53600*	0.0263211	2.17102e-33	-0.588381	-0.483619
			4.4	-0.03	0.0263211	0.257783	-0.0823806	0.0223806
RPA	LSD	1.1	1.2	2.02600*	0.664961	0.00313273	0.702685	3.34931
			1.3	4.10000*	0.664961	2.69369e-08	2.77669	5.42331
			1.4	8.96200*	0.664961	2.76214e-22	7.63869	10.2853
			1.5	10.76700*	0.664961	5.73791e-27	9.44369	12.0903
			2.1	-2.56400*	0.664961	0.000231948	-3.88731	-1.24069
			2.2	-0.498	0.664961	0.456104	-1.82131	0.825315
			2.3	1.49000*	0.664961	0.027816	0.166685	2.81331
			2.4	5.24000*	0.664961	1.38811e-11	3.91669	6.56331
			2.5	7.81600*	0.664961	4.1491e-19	6.49269	9.13931
			3.1	-0.382	0.664961	0.567262	-1.70531	0.941315
			3.2	-0.404	0.664961	0.545204	-1.72731	0.919315
			3.3	0.72	0.664961	0.282163	-0.603315	2.04331
			3.4	10.11200*	0.664961	2.57609e-25	8.78869	11.4353
			3.5	11.23300*	0.664961	4.12855e-28	9.90969	12.5563
			4.1	-1.32400*	0.664961	0.0498843	-2.64731	-0.000685485
			4.2	0.748	0.664961	0.264004	-0.575315	2.07131
			4.3	1.47400*	0.664961	0.0294849	0.150685	2.79731
			4.4	9.11400*	0.664961	1.07492e-22	7.79069	10.4373
			4.5	8.59800*	0.664961	2.71658e-21	7.27469	9.92131
		1.2	1.1	-2.02600*	0.664961	0.00313273	-3.34931	-0.702685
			1.3	2.07400*	0.664961	0.00252294	0.750685	3.39731
			1.4	6.93600*	0.664961	1.40767e-16	5.61269	8.25931
			1.5	8.74100*	0.664961	1.10187e-21	7.41769	10.0643
			2.1	-4.59000*	0.664961	1.09081e-09	-5.91331	-3.26669
			2.2	-2.52400*	0.664961	0.000285066	-3.84731	-1.20069
			2.3	-0.536	0.664961	0.422597	-1.85931	0.787315
			2.4	3.21400*	0.664961	6.37741e-06	1.89069	4.53731
			2.5	5.79000*	0.664961	3.3043e-13	4.46669	7.11331
			3.1	-2.40800*	0.664961	0.000512739	-3.73131	-1.08469
			3.2	-2.43000*	0.664961	0.000459301	-3.75331	-1.10669
			3.3	-1.306	0.664961	0.0530005	-2.62931	0.0173145
			3.4	8.08600*	0.664961	7.18394e-20	6.76269	9.40931
			3.5	9.20700*	0.664961	6.05316e-23	7.88369	10.5303
			4.1	-3.35000*	0.664961	2.85775e-06	-4.67331	-2.02669
			4.2	-1.278	0.664961	0.0581767	-2.60131	0.0453145
			4.3	-0.552	0.664961	0.408939	-1.87531	0.771315
			4.4	7.08800*	0.664961	5.08996e-17	5.76469	8.41131
			4.5	6.57200*	0.664961	1.63244e-15	5.24869	7.89531
		1.3	1.1	-4.10000*	0.664961	2.69369e-08	-5.42331	-2.77669
			1.2	-2.07400*	0.664961	0.00252294	-3.39731	-0.750685
			1.4	4.86200*	0.664961	1.77628e-10	3.53869	6.18531
			1.5	6.66700*	0.664961	8.59565e-16	5.34369	7.99031
			2.1	-6.66400*	0.664961	8.77137e-16	-7.98731	-5.34069
			2.2	-4.59800*	0.664961	1.03442e-09	-5.92131	-3.27469
			2.3	-2.61000*	0.664961	0.000182552	-3.93331	-1.28669
			2.4	1.14	0.664961	0.0903297	-0.183315	2.46331
			2.5	3.71600*	0.664961	3.06952e-07	2.39269	5.03931
			3.1	-4.48200*	0.664961	2.22894e-09	-5.80531	-3.15869
			3.2	-4.50400*	0.664961	1.9276e-09	-5.82731	-3.18069
			3.3	-3.38000*	0.664961	2.3891e-06	-4.70331	-2.05669
			3.4	6.01200*	0.664961	7.29231e-14	4.68869	7.33531
			3.5	7.13300*	0.664961	3.7693e-17	5.80969	8.45631
			4.1	-5.42400*	0.664961	3.9841e-12	-6.74731	-4.10069
			4.2	-3.35200*	0.664961	2.82389e-06	-4.67531	-2.02869
			4.3	-2.62600*	0.664961	0.000167865	-3.94931	-1.30269
			4.4	5.01400*	0.664961	6.39238e-11	3.69069	6.33731
			4.5	4.49800*	0.664961	2.00553e-09	3.17469	5.82131
		1.4	1.1	-8.96200*	0.664961	2.76214e-22	-10.2853	-7.63869
			1.2	-6.93600*	0.664961	1.40767e-16	-8.25931	-5.61269
			1.3	-4.86200*	0.664961	1.77628e-10	-6.18531	-3.53869
			1.5	1.80500*	0.664961	0.00812915	0.481685	3.12831
			2.1	-11.52600*	0.664961	8.14383e-29	-12.8493	-10.2027
			2.2	-9.46000*	0.664961	1.28499e-23	-10.7833	-8.13669
			2.3	-7.47200*	0.664961	3.97128e-18	-8.79531	-6.14869
			2.4	-3.72200*	0.664961	2.95699e-07	-5.04531	-2.39869
			2.5	-1.146	0.664961	0.0886776	-2.46931	0.177315
			3.1	-9.34400*	0.664961	2.60932e-23	-10.6673	-8.02069
			3.2	-9.36600*	0.664961	2.28064e-23	-10.6893	-8.04269
			3.3	-8.24200*	0.664961	2.62957e-20	-9.56531	-6.91869
			3.4	1.15	0.664961	0.08759	-0.173315	2.47331
			3.5	2.27100*	0.664961	0.00100353	0.947685	3.59431
			4.1	-10.28600*	0.664961	9.26443e-26	-11.6093	-8.96269
			4.2	-8.21400*	0.664961	3.14797e-20	-9.53731	-6.89069
			4.3	-7.48800*	0.664961	3.57317e-18	-8.81131	-6.16469
			4.4	0.152	0.664961	0.819775	-1.17131	1.47531
			4.5	-0.364	0.664961	0.585628	-1.68731	0.959315
		1.5	1.1	-10.76700*	0.664961	5.73791e-27	-12.0903	-9.44369
			1.2	-8.74100*	0.664961	1.10187e-21	-10.0643	-7.41769
			1.3	-6.66700*	0.664961	8.59565e-16	-7.99031	-5.34369
			1.4	-1.80500*	0.664961	0.00812915	-3.12831	-0.481685
			2.1	-13.33100*	0.664961	6.19763e-33	-14.6543	-12.0077
			2.2	-11.26500*	0.664961	3.45377e-28	-12.5883	-9.94169
			2.3	-9.27700*	0.664961	3.93519e-23	-10.6003	-7.95369
			2.4	-5.52700*	0.664961	1.97841e-12	-6.85031	-4.20369
			2.5	-2.95100*	0.664961	2.87448e-05	-4.27431	-1.62769
			3.1	-11.14900*	0.664961	6.60455e-28	-12.4723	-9.82569
			3.2	-11.17100*	0.664961	5.83873e-28	-12.4943	-9.84769
			3.3	-10.04700*	0.664961	3.78311e-25	-11.3703	-8.72369
			3.4	-0.655	0.664961	0.327584	-1.97831	0.668315
			3.5	0.466	0.664961	0.485466	-0.857315	1.78931
			4.1	-12.09100*	0.664961	3.8082e-30	-13.4143	-10.7677
			4.2	-10.01900*	0.664961	4.46584e-25	-11.3423	-8.69569
			4.3	-9.29300*	0.664961	3.567e-23	-10.6163	-7.96969
			4.4	-1.65300*	0.664961	0.0150074	-2.97631	-0.329685
			4.5	-2.16900*	0.664961	0.00162818	-3.49231	-0.845685
		2.1	1.1	2.56400*	0.664961	0.000231948	1.24069	3.88731
			1.2	4.59000*	0.664961	1.09081e-09	3.26669	5.91331
			1.3	6.66400*	0.664961	8.77137e-16	5.34069	7.98731
			1.4	11.52600*	0.664961	8.14383e-29	10.2027	12.8493
			1.5	13.33100*	0.664961	6.19763e-33	12.0077	14.6543
			2.2	2.06600*	0.664961	0.00261622	0.742685	3.38931
			2.3	4.05400*	0.664961	3.62051e-08	2.73069	5.37731
			2.4	7.80400*	0.664961	4.48723e-19	6.48069	9.12731
			2.5	10.38000*	0.664961	5.35128e-26	9.05669	11.7033
			3.1	2.18200*	0.664961	0.00153198	0.858685	3.50531
			3.2	2.16000*	0.664961	0.00169806	0.836685	3.48331
			3.3	3.28400*	0.664961	4.22715e-06	1.96069	4.60731
			3.4	12.67600*	0.664961	1.75096e-31	11.3527	13.9993
			3.5	13.79700*	0.664961	6.14766e-34	12.4737	15.1203
			4.1	1.24	0.664961	0.0658807	-0.0833145	2.56331
			4.2	3.31200*	0.664961	3.58184e-06	1.98869	4.63531
			4.3	4.03800*	0.664961	4.01171e-08	2.71469	5.36131
			4.4	11.67800*	0.664961	3.5418e-29	10.3547	13.0013
			4.5	11.16200*	0.664961	6.14056e-28	9.83869	12.4853
		2.2	1.1	0.498	0.664961	0.456104	-0.825315	1.82131
			1.2	2.52400*	0.664961	0.000285066	1.20069	3.84731
			1.3	4.59800*	0.664961	1.03442e-09	3.27469	5.92131
			1.4	9.46000*	0.664961	1.28499e-23	8.13669	10.7833
			1.5	11.26500*	0.664961	3.45377e-28	9.94169	12.5883
			2.1	-2.06600*	0.664961	0.00261622	-3.38931	-0.742685
			2.3	1.98800*	0.664961	0.00370971	0.664685	3.31131
			2.4	5.73800*	0.664961	4.70773e-13	4.41469	7.06131
			2.5	8.31400*	0.664961	1.65707e-20	6.99069	9.63731
			3.1	0.116	0.664961	0.861955	-1.20731	1.43931
			3.2	0.094	0.664961	0.88794	-1.22931	1.41731
			3.3	1.218	0.664961	0.0707203	-0.105315	2.54131
			3.4	10.61000*	0.664961	1.41219e-26	9.28669	11.9333
			3.5	11.73100*	0.664961	2.65335e-29	10.4077	13.0543
			4.1	-0.826	0.664961	0.2178	-2.14931	0.497315
			4.2	1.246	0.664961	0.0646101	-0.0773145	2.56931
			4.3	1.97200*	0.664961	0.00398091	0.648685	3.29531
			4.4	9.61200*	0.664961	5.10884e-24	8.28869	10.9353
			4.5	9.09600*	0.664961	1.20161e-22	7.77269	10.4193
		2.3	1.1	-1.49000*	0.664961	0.027816	-2.81331	-0.166685
			1.2	0.536	0.664961	0.422597	-0.787315	1.85931
			1.3	2.61000*	0.664961	0.000182552	1.28669	3.93331
			1.4	7.47200*	0.664961	3.97128e-18	6.14869	8.79531
			1.5	9.27700*	0.664961	3.93519e-23	7.95369	10.6003
			2.1	-4.05400*	0.664961	3.62051e-08	-5.37731	-2.73069
			2.2	-1.98800*	0.664961	0.00370971	-3.31131	-0.664685
			2.4	3.75000*	0.664961	2.48323e-07	2.42669	5.07331
			2.5	6.32600*	0.664961	8.63495e-15	5.00269	7.64931
			3.1	-1.87200*	0.664961	0.00613497	-3.19531	-0.548685
			3.2	-1.89400*	0.664961	0.00558521	-3.21731	-0.570685
			3.3	-0.77	0.664961	0.250325	-2.09331	0.553315
			3.4	8.62200*	0.664961	2.33391e-21	7.29869	9.94531
			3.5	9.74300*	0.664961	2.3195e-24	8.41969	11.0663
			4.1	-2.81400*	0.664961	6.132e-05	-4.13731	-1.49069
			4.2	-0.742	0.664961	0.267825	-2.06531	0.581315
			4.3	-0.016	0.664961	0.980863	-1.33931	1.30731
			4.4	7.62400*	0.664961	1.45903e-18	6.30069	8.94731
			4.5	7.10800*	0.664961	4.45364e-17	5.78469	8.43131
		2.4	1.1	-5.24000*	0.664961	1.38811e-11	-6.56331	-3.91669
			1.2	-3.21400*	0.664961	6.37741e-06	-4.53731	-1.89069
			1.3	-1.14	0.664961	0.0903297	-2.46331	0.183315
			1.4	3.72200*	0.664961	2.95699e-07	2.39869	5.04531
			1.5	5.52700*	0.664961	1.97841e-12	4.20369	6.85031
			2.1	-7.80400*	0.664961	4.48723e-19	-9.12731	-6.48069
			2.2	-5.73800*	0.664961	4.70773e-13	-7.06131	-4.41469
			2.3	-3.75000*	0.664961	2.48323e-07	-5.07331	-2.42669
			2.5	2.57600*	0.664961	0.000217953	1.25269	3.89931
			3.1	-5.62200*	0.664961	1.03675e-12	-6.94531	-4.29869
			3.2	-5.64400*	0.664961	8.92611e-13	-6.96731	-4.32069
			3.3	-4.52000*	0.664961	1.73418e-09	-5.84331	-3.19669
			3.4	4.87200*	0.664961	1.66103e-10	3.54869	6.19531
			3.5	5.99300*	0.664961	8.29867e-14	4.66969	7.31631
			4.1	-6.56400*	0.664961	1.72313e-15	-7.88731	-5.24069
			4.2	-4.49200*	0.664961	2.08658e-09	-5.81531	-3.16869
			4.3	-3.76600*	0.664961	2.24693e-07	-5.08931	-2.44269
			4.4	3.87400*	0.664961	1.1394e-07	2.55069	5.19731
			4.5	3.35800*	0.664961	2.72465e-06	2.03469	4.68131
		2.5	1.1	-7.81600*	0.664961	4.1491e-19	-9.13931	-6.49269
			1.2	-5.79000*	0.664961	3.3043e-13	-7.11331	-4.46669
			1.3	-3.71600*	0.664961	3.06952e-07	-5.03931	-2.39269
			1.4	1.146	0.664961	0.0886776	-0.177315	2.46931
			1.5	2.95100*	0.664961	2.87448e-05	1.62769	4.27431
			2.1	-10.38000*	0.664961	5.35128e-26	-11.7033	-9.05669
			2.2	-8.31400*	0.664961	1.65707e-20	-9.63731	-6.99069
			2.3	-6.32600*	0.664961	8.63495e-15	-7.64931	-5.00269
			2.4	-2.57600*	0.664961	0.000217953	-3.89931	-1.25269
			3.1	-8.19800*	0.664961	3.48919e-20	-9.52131	-6.87469
			3.2	-8.22000*	0.664961	3.02885e-20	-9.54331	-6.89669
			3.3	-7.09600*	0.664961	4.82516e-17	-8.41931	-5.77269
			3.4	2.29600*	0.664961	0.000889401	0.972685	3.61931
			3.5	3.41700*	0.664961	1.91367e-06	2.09369	4.74031
			4.1	-9.14000*	0.664961	9.15262e-23	-10.4633	-7.81669
			4.2	-7.06800*	0.664961	5.81762e-17	-8.39131	-5.74469
			4.3	-6.34200*	0.664961	7.7469e-15	-7.66531	-5.01869
			4.4	1.298	0.664961	0.0544378	-0.0253145	2.62131
			4.5	0.782	0.664961	0.243079	-0.541315	2.10531
		3.1	1.1	0.382	0.664961	0.567262	-0.941315	1.70531
			1.2	2.40800*	0.664961	0.000512739	1.08469	3.73131
			1.3	4.48200*	0.664961	2.22894e-09	3.15869	5.80531
			1.4	9.34400*	0.664961	2.60932e-23	8.02069	10.6673
			1.5	11.14900*	0.664961	6.60455e-28	9.82569	12.4723
			2.1	-2.18200*	0.664961	0.00153198	-3.50531	-0.858685
			2.2	-0.116	0.664961	0.861955	-1.43931	1.20731
			2.3	1.87200*	0.664961	0.00613497	0.548685	3.19531
			2.4	5.62200*	0.664961	1.03675e-12	4.29869	6.94531
			2.5	8.19800*	0.664961	3.48919e-20	6.87469	9.52131
			3.2	-0.022	0.664961	0.973689	-1.34531	1.30131
			3.3	1.102	0.664961	0.101388	-0.221315	2.42531
			3.4	10.49400*	0.664961	2.75972e-26	9.17069	11.8173
			3.5	11.61500*	0.664961	4.99758e-29	10.2917	12.9383
			4.1	-0.942	0.664961	0.160475	-2.26531	0.381315
			4.2	1.13	0.664961	0.0931393	-0.193315	2.45331
			4.3	1.85600*	0.664961	0.00656551	0.532685	3.17931
			4.4	9.49600*	0.664961	1.03221e-23	8.17269	10.8193
			4.5	8.98000*	0.664961	2.46924e-22	7.65669	10.3033
		3.2	1.1	0.404	0.664961	0.545204	-0.919315	1.72731
			1.2	2.43000*	0.664961	0.000459301	1.10669	3.75331
			1.3	4.50400*	0.664961	1.9276e-09	3.18069	5.82731
			1.4	9.36600*	0.664961	2.28064e-23	8.04269	10.6893
			1.5	11.17100*	0.664961	5.83873e-28	9.84769	12.4943
			2.1	-2.16000*	0.664961	0.00169806	-3.48331	-0.836685
			2.2	-0.094	0.664961	0.88794	-1.41731	1.22931
			2.3	1.89400*	0.664961	0.00558521	0.570685	3.21731
			2.4	5.64400*	0.664961	8.92611e-13	4.32069	6.96731
			2.5	8.22000*	0.664961	3.02885e-20	6.89669	9.54331
			3.1	0.022	0.664961	0.973689	-1.30131	1.34531
			3.3	1.124	0.664961	0.094859	-0.199315	2.44731
			3.4	10.51600*	0.664961	2.42969e-26	9.19269	11.8393
			3.5	11.63700*	0.664961	4.43085e-29	10.3137	12.9603
			4.1	-0.92	0.664961	0.170348	-2.24331	0.403315
			4.2	1.152	0.664961	0.0870503	-0.171315	2.47531
			4.3	1.87800*	0.664961	0.0059803	0.554685	3.20131
			4.4	9.51800*	0.664961	9.03045e-24	8.19469	10.8413
			4.5	9.00200*	0.664961	2.15335e-22	7.67869	10.3253
		3.3	1.1	-0.72	0.664961	0.282163	-2.04331	0.603315
			1.2	1.306	0.664961	0.0530005	-0.0173145	2.62931
			1.3	3.38000*	0.664961	2.3891e-06	2.05669	4.70331
			1.4	8.24200*	0.664961	2.62957e-20	6.91869	9.56531
			1.5	10.04700*	0.664961	3.78311e-25	8.72369	11.3703
			2.1	-3.28400*	0.664961	4.22715e-06	-4.60731	-1.96069
			2.2	-1.218	0.664961	0.0707203	-2.54131	0.105315
			2.3	0.77	0.664961	0.250325	-0.553315	2.09331
			2.4	4.52000*	0.664961	1.73418e-09	3.19669	5.84331
			2.5	7.09600*	0.664961	4.82516e-17	5.77269	8.41931
			3.1	-1.102	0.664961	0.101388	-2.42531	0.221315
			3.2	-1.124	0.664961	0.094859	-2.44731	0.199315
			3.4	9.39200*	0.664961	1.9455e-23	8.06869	10.7153
			3.5	10.51300*	0.664961	2.47224e-26	9.18969	11.8363
			4.1	-2.04400*	0.664961	0.00288957	-3.36731	-0.720685
			4.2	0.028	0.664961	0.966518	-1.29531	1.35131
			4.3	0.754	0.664961	0.260222	-0.569315	2.07731
			4.4	8.39400*	0.664961	9.93558e-21	7.07069	9.71731
			4.5	7.87800*	0.664961	2.76948e-19	6.55469	9.20131
		3.4	1.1	-10.11200*	0.664961	2.57609e-25	-11.4353	-8.78869
			1.2	-8.08600*	0.664961	7.18394e-20	-9.40931	-6.76269
			1.3	-6.01200*	0.664961	7.29231e-14	-7.33531	-4.68869
			1.4	-1.15	0.664961	0.08759	-2.47331	0.173315
			1.5	0.655	0.664961	0.327584	-0.668315	1.97831
			2.1	-12.67600*	0.664961	1.75096e-31	-13.9993	-11.3527
			2.2	-10.61000*	0.664961	1.41219e-26	-11.9333	-9.28669
			2.3	-8.62200*	0.664961	2.33391e-21	-9.94531	-7.29869
			2.4	-4.87200*	0.664961	1.66103e-10	-6.19531	-3.54869
			2.5	-2.29600*	0.664961	0.000889401	-3.61931	-0.972685
			3.1	-10.49400*	0.664961	2.75972e-26	-11.8173	-9.17069
			3.2	-10.51600*	0.664961	2.42969e-26	-11.8393	-9.19269
			3.3	-9.39200*	0.664961	1.9455e-23	-10.7153	-8.06869
			3.5	1.121	0.664961	0.0957286	-0.202315	2.44431
			4.1	-11.43600*	0.664961	1.33739e-28	-12.7593	-10.1127
			4.2	-9.36400*	0.664961	2.30871e-23	-10.6873	-8.04069
			4.3	-8.63800*	0.664961	2.10941e-21	-9.96131	-7.31469
			4.4	-0.998	0.664961	0.137334	-2.32131	0.325315
			4.5	-1.51400*	0.664961	0.0254682	-2.83731	-0.190685
		3.5	1.1	-11.23300*	0.664961	4.12855e-28	-12.5563	-9.90969
			1.2	-9.20700*	0.664961	6.05316e-23	-10.5303	-7.88369
			1.3	-7.13300*	0.664961	3.7693e-17	-8.45631	-5.80969
			1.4	-2.27100*	0.664961	0.00100353	-3.59431	-0.947685
			1.5	-0.466	0.664961	0.485466	-1.78931	0.857315
			2.1	-13.79700*	0.664961	6.14766e-34	-15.1203	-12.4737
			2.2	-11.73100*	0.664961	2.65335e-29	-13.0543	-10.4077
			2.3	-9.74300*	0.664961	2.3195e-24	-11.0663	-8.41969
			2.4	-5.99300*	0.664961	8.29867e-14	-7.31631	-4.66969
			2.5	-3.41700*	0.664961	1.91367e-06	-4.74031	-2.09369
			3.1	-11.61500*	0.664961	4.99758e-29	-12.9383	-10.2917
			3.2	-11.63700*	0.664961	4.43085e-29	-12.9603	-10.3137
			3.3	-10.51300*	0.664961	2.47224e-26	-11.8363	-9.18969
			3.4	-1.121	0.664961	0.0957286	-2.44431	0.202315
			4.1	-12.55700*	0.664961	3.25177e-31	-13.8803	-11.2337
			4.2	-10.48500*	0.664961	2.90744e-26	-11.8083	-9.16169
			4.3	-9.75900*	0.664961	2.10696e-24	-11.0823	-8.43569
			4.4	-2.11900*	0.664961	0.00205347	-3.44231	-0.795685
			4.5	-2.63500*	0.664961	0.000160109	-3.95831	-1.31169
		4.1	1.1	1.32400*	0.664961	0.0498843	0.000685485	2.64731
			1.2	3.35000*	0.664961	2.85775e-06	2.02669	4.67331
			1.3	5.42400*	0.664961	3.9841e-12	4.10069	6.74731
			1.4	10.28600*	0.664961	9.26443e-26	8.96269	11.6093
			1.5	12.09100*	0.664961	3.8082e-30	10.7677	13.4143
			2.1	-1.24	0.664961	0.0658807	-2.56331	0.0833145
			2.2	0.826	0.664961	0.2178	-0.497315	2.14931
			2.3	2.81400*	0.664961	6.132e-05	1.49069	4.13731
			2.4	6.56400*	0.664961	1.72313e-15	5.24069	7.88731
			2.5	9.14000*	0.664961	9.15262e-23	7.81669	10.4633
			3.1	0.942	0.664961	0.160475	-0.381315	2.26531
			3.2	0.92	0.664961	0.170348	-0.403315	2.24331
			3.3	2.04400*	0.664961	0.00288957	0.720685	3.36731
			3.4	11.43600*	0.664961	1.33739e-28	10.1127	12.7593
			3.5	12.55700*	0.664961	3.25177e-31	11.2337	13.8803
			4.2	2.07200*	0.664961	0.00254597	0.748685	3.39531
			4.3	2.79800*	0.664961	6.69079e-05	1.47469	4.12131
			4.4	10.43800*	0.664961	3.81887e-26	9.11469	11.7613
			4.5	9.92200*	0.664961	7.94833e-25	8.59869	11.2453
		4.2	1.1	-0.748	0.664961	0.264004	-2.07131	0.575315
			1.2	1.278	0.664961	0.0581767	-0.0453145	2.60131
			1.3	3.35200*	0.664961	2.82389e-06	2.02869	4.67531
			1.4	8.21400*	0.664961	3.14797e-20	6.89069	9.53731
			1.5	10.01900*	0.664961	4.46584e-25	8.69569	11.3423
			2.1	-3.31200*	0.664961	3.58184e-06	-4.63531	-1.98869
			2.2	-1.246	0.664961	0.0646101	-2.56931	0.0773145
			2.3	0.742	0.664961	0.267825	-0.581315	2.06531
			2.4	4.49200*	0.664961	2.08658e-09	3.16869	5.81531
			2.5	7.06800*	0.664961	5.81762e-17	5.74469	8.39131
			3.1	-1.13	0.664961	0.0931393	-2.45331	0.193315
			3.2	-1.152	0.664961	0.0870503	-2.47531	0.171315
			3.3	-0.028	0.664961	0.966518	-1.35131	1.29531
			3.4	9.36400*	0.664961	2.30871e-23	8.04069	10.6873
			3.5	10.48500*	0.664961	2.90744e-26	9.16169	11.8083
[truncated: 193 more rows]
[truncated: 2 more columns]
