# Supplementary material for: Nitrogen and phosphorus fertilisers optimise root morphology and soil nutrients in mixed annual grass and bean sown grassland in alpine regions
Source: PLoS One. 2025 Apr 15;20(4):e0321308. doi: 10.1371/journal.pone.0321308 (PMC11999165; doi:10.1371/journal.pone.0321308)
Supplement: S1 Data — (ZIP) [file pone.0321308.s001.zip › data analysis/Nutrients in forage soils with different fertiliser treatments.xlsx]

## Sheet: Sheet1
ONEWAY STN SQN STP SQP SOC BY 施肥
/POLYNOMIAL=1
/STATISTICS DESCRIPTIVES EFFECTS HOMOGENEITY
/MISSING ANALYSIS
/POSTHOC=DUNCAN LSD ALPHA(0.05).
descriptions
			Number of cases	average value	standard deviation	standard error	95% confidence interval of the mean		minimum value	maximum values	Inter-component variance
							lower limit	limit
STN	1		25	3.9472	0.629176	0.125835	3.68749	4.20691	2.85	5.03
	2		25	3.6984	0.366136	0.0732272	3.54727	3.84953	3.1	4.49
	3		25	4.4168	1.54727	0.309455	3.77812	5.05548	2.81	6.77
	4		25	3.842	0.396653	0.0793305	3.67827	4.00573	3.06	4.47
	(grand) total		100	3.9761	0.905679	0.0905679	3.79639	4.15581	2.81	6.77
	modelling	fixed effect			0.877683	0.0877683	3.80188	4.15032
		stochastic effect				0.155497	3.48124	4.47096			0.0659042
SQN	1		25	249.171	29.591	5.9182	236.956	261.385	203.44	285.75
	2		25	234.047	21.4523	4.29047	225.192	242.902	188.05	263
	3		25	284.651	90.3204	18.0641	247.368	321.933	179.35	410.89
	4		25	239.292	19.8997	3.97995	231.078	247.507	198.75	266.34
	(grand) total		100	251.79	52.8284	5.28284	241.308	262.273	179.35	410.89
	modelling	fixed effect			49.7233	4.97233	241.92	261.66
		stochastic effect				11.3934	215.531	288.049			420.338
STP	1		25	0.7464	0.0730799	0.014616	0.716234	0.776566	0.64	0.85
	2		25	0.7736	0.0780961	0.0156192	0.741364	0.805836	0.65	0.88
	3		25	0.756	0.141598	0.0283196	0.697551	0.814449	0.62	1.01
	4		25	0.7488	0.0494402	0.00988804	0.728392	0.769208	0.66	0.84
	(grand) total		100	0.7562	0.0913289	0.00913289	0.738078	0.774322	0.62	1.01
	modelling	fixed effect			0.0921059	0.00921059	0.737917	0.774483
		stochastic effect				.00921a	.7269a	.7855a			-0.00018814
SQP	1		25	8.9556	1.1408	0.228161	8.4847	9.4265	6.35	10.2
	2		25	22.6904	6.38142	1.27628	20.0563	25.3245	15.65	36.45
	3		25	25.2	6.37961	1.27592	22.5666	27.8334	14.55	37.4
	4		25	22.7188	9.41076	1.88215	18.8342	26.6034	10.25	34.15
	(grand) total		100	19.8912	9.1015	0.91015	18.0853	21.6971	6.35	37.4
	modelling	fixed effect			6.54381	0.654381	18.5923	21.1901
		stochastic effect				3.69235	8.14049	31.6419			52.821
SOC	1		25	41.9572	5.83725	1.16745	39.5477	44.3667	31.73	52.59
	2		25	40.6008	4.42597	0.885193	38.7739	42.4277	32.84	51.21
	3		25	48.4648	17.6054	3.52109	41.1976	55.732	29.17	75.14
	4		25	41.6664	3.51475	0.70295	40.2156	43.1172	33.31	45.49
	(grand) total		100	43.1723	10.0415	1.00415	41.1798	45.1648	29.17	75.14
	modelling	fixed effect			9.69495	0.969495	41.2479	45.0967
		stochastic effect				1.78809	37.4818	48.8628			9.02945
a. Warning: the between-component variance is negative. It is replaced with 0.0 when calculating this random effects measure.
variance chi-square test
	Levin statistics	Degree of freedom 1	Degrees of freedom 2	significance
STN	83.7075	3	96	1.08064e-26
SQN	116.07	3	96	8.12118e-32
STP	19.2829	3	96	7.23972e-10
SQP	30.3958	3	96	6.67756e-14
SOC	84.2994	3	96	8.467e-27
ANOVA
				square sum (e.g. equation of squares)	(number of) degrees of freedom (physics)	mean square	F	significance
STN	intergroup	(Combined)		7.2538	3	2.41793	3.13884	0.0289072
		linear term	comparative	0.20281	1	0.20281	0.263278	0.609056
			misalignment	7.05099	2	3.52549	4.57662	0.0126337
	within a group			73.9514	96	0.770327
	(grand) total			81.2052	99
SQN	intergroup	(Combined)		38942.6	3	12980.9	5.2503	0.00213212
		linear term	comparative	549.613	1	549.613	0.222299	0.638363
			misalignment	38393	2	19196.5	7.7643	0.000748993
	within a group			237351	96	2472.4
	(grand) total			276293	99
STP	intergroup	(Combined)		0.01134	3	0.00378	0.445571	0.720989
		linear term	comparative	0.0001352	1	0.0001352	0.0159368	0.899805
			misalignment	0.0112048	2	0.0056024	0.660388	0.518982
	within a group			0.814416	96	0.0084835
	(grand) total			0.825756	99
SQP	intergroup	(Combined)		4090.04	3	1363.35	31.8379	2.25521e-14
		linear term	comparative	2397.96	1	2397.96	55.9991	3.46625e-11
			misalignment	1692.08	2	846.038	19.7573	6.51141e-08
	within a group			4110.86	96	42.8215
	(grand) total			8200.9	99
SOC	intergroup	(Combined)		959.184	3	319.728	3.40165	0.0208339
		linear term	comparative	61.1031	1	61.1031	0.650088	0.422074
			misalignment	898.081	2	449.041	4.77744	0.0105211
	within a group			9023.23	96	93.992
	(grand) total			9982.41	99
after-test
multiple comparisons
implicit variable				mean difference (I-J)	standard error	significance	95% confidence interval of the mean
							lower limit	limit
STN	LSD	1	2	0.2488	0.248246	0.318752	-0.243965	0.741565
			3	-0.4696	0.248246	0.0615491	-0.962365	0.0231647
			4	0.1052	0.248246	0.672679	-0.387565	0.597965
		2	1	-0.2488	0.248246	0.318752	-0.741565	0.243965
			3	-.71840*	0.248246	0.00470908	-1.21116	-0.225635
			4	-0.1436	0.248246	0.564309	-0.636365	0.349165
		3	1	0.4696	0.248246	0.0615491	-0.0231647	0.962365
			2	.71840*	0.248246	0.00470908	0.225635	1.21116
			4	.57480*	0.248246	0.0227179	0.0820353	1.06756
		4	1	-0.1052	0.248246	0.672679	-0.597965	0.387565
			2	0.1436	0.248246	0.564309	-0.349165	0.636365
			3	-.57480*	0.248246	0.0227179	-1.06756	-0.0820353
SQN	LSD	1	2	15.124	14.0639	0.2849	-12.7925	43.0405
			3	-35.48000*	14.0639	0.013287	-63.3965	-7.56345
			4	9.8784	14.0639	0.484132	-18.0381	37.7949
		2	1	-15.124	14.0639	0.2849	-43.0405	12.7925
			3	-50.60400*	14.0639	0.000508938	-78.5205	-22.6875
			4	-5.2456	14.0639	0.709982	-33.1621	22.6709
		3	1	35.48000*	14.0639	0.013287	7.56345	63.3965
			2	50.60400*	14.0639	0.000508938	22.6875	78.5205
			4	45.35840*	14.0639	0.00172154	17.4419	73.2749
		4	1	-9.8784	14.0639	0.484132	-37.7949	18.0381
			2	5.2456	14.0639	0.709982	-22.6709	33.1621
			3	-45.35840*	14.0639	0.00172154	-73.2749	-17.4419
STP	LSD	1	2	-0.0272	0.0260515	0.299067	-0.0789118	0.0245118
			3	-0.0096	0.0260515	0.713311	-0.0613118	0.0421118
			4	-0.0024	0.0260515	0.92679	-0.0541118	0.0493118
		2	1	0.0272	0.0260515	0.299067	-0.0245118	0.0789118
			3	0.0176	0.0260515	0.500928	-0.0341118	0.0693118
			4	0.0248	0.0260515	0.343507	-0.0269118	0.0765118
		3	1	0.0096	0.0260515	0.713311	-0.0421118	0.0613118
			2	-0.0176	0.0260515	0.500928	-0.0693118	0.0341118
			4	0.0072	0.0260515	0.782854	-0.0445118	0.0589118
		4	1	0.0024	0.0260515	0.92679	-0.0493118	0.0541118
			2	-0.0248	0.0260515	0.343507	-0.0765118	0.0269118
			3	-0.0072	0.0260515	0.782854	-0.0589118	0.0445118
SQP	LSD	1	2	-13.73480*	1.85087	4.67997e-11	-17.4087	-10.0609
			3	-16.24440*	1.85087	6.29972e-14	-19.9183	-12.5705
			4	-13.76320*	1.85087	4.3478e-11	-17.4371	-10.0893
		2	1	13.73480*	1.85087	4.67997e-11	10.0609	17.4087
			3	-2.5096	1.85087	0.178311	-6.18355	1.16435
			4	-0.0284	1.85087	0.987789	-3.70235	3.64555
		3	1	16.24440*	1.85087	6.29972e-14	12.5705	19.9183
			2	2.5096	1.85087	0.178311	-1.16435	6.18355
			4	2.4812	1.85087	0.183227	-1.19275	6.15515
		4	1	13.76320*	1.85087	4.3478e-11	10.0893	17.4371
			2	0.0284	1.85087	0.987789	-3.64555	3.70235
			3	-2.4812	1.85087	0.183227	-6.15515	1.19275
SOC	LSD	1	2	1.3564	2.74214	0.621978	-4.08671	6.79951
			3	-6.50760*	2.74214	0.0196281	-11.9507	-1.06449
			4	0.2908	2.74214	0.915765	-5.15231	5.73391
		2	1	-1.3564	2.74214	0.621978	-6.79951	4.08671
			3	-7.86400*	2.74214	0.00508111	-13.3071	-2.42089
			4	-1.0656	2.74214	0.698432	-6.50871	4.37751
		3	1	6.50760*	2.74214	0.0196281	1.06449	11.9507
			2	7.86400*	2.74214	0.00508111	2.42089	13.3071
			4	6.79840*	2.74214	0.0149104	1.35529	12.2415
		4	1	-0.2908	2.74214	0.915765	-5.73391	5.15231
			2	1.0656	2.74214	0.698432	-4.37751	6.50871
			3	-6.79840*	2.74214	0.0149104	-12.2415	-1.35529
*. The significance level for the difference in means is 0.05.
The Qi Sexuality Collection
STN
fertilise		Number of cases	Subset of Alpha = 0.05
			1	2
Duncana	2	25	3.6984
	4	25	3.842
	1	25	3.9472	3.9472
	3	25		4.4168
	significance		0.349815	0.0615491
The mean of each group in the chi-subset will be shown.
a. Sample size using the harmonic mean = 25.000。
SQN
fertilise		Number of cases	Subset of Alpha = 0.05
			1	2
Duncana	2	25	234.047
	4	25	239.292
	1	25	249.171
	3	25		284.651
	significance		0.315605	1
The mean of each group in the chi-subset will be shown.
a. Sample size using the harmonic mean = 25.000。
STP
fertilise		Number of cases	Subset of Alpha = 0.05
			1
Duncana	1	25	0.7464
	4	25	0.7488
	3	25	0.756
	2	25	0.7736
	significance		0.348927
The mean of each group in the chi-subset will be shown.
a. Sample size using the harmonic mean = 25.000。
SQP
fertilise		Number of cases	Subset of Alpha = 0.05
			1	2
Duncana	1	25	8.9556
	2	25		22.6904
	4	25		22.7188
	3	25		25.2
	significance		1	0.205105
The mean of each group in the chi-subset will be shown.
a. Sample size using the harmonic mean = 25.000。
SOC
fertilise		Number of cases	Subset of Alpha = 0.05
			1	2
Duncana	2	25	40.6008
	4	25	41.6664
	1	25	41.9572
	3	25		48.4648
	significance		0.64508	1
The mean of each group in the chi-subset will be shown.
a. Sample size using the harmonic mean = 25.000。
