# Supplementary material for: Nitrogen and phosphorus fertilisers optimise root morphology and soil nutrients in mixed annual grass and bean sown grassland in alpine regions
Source: PLoS One. 2025 Apr 15;20(4):e0321308. doi: 10.1371/journal.pone.0321308 (PMC11999165; doi:10.1371/journal.pone.0321308)
Supplement: S1 Data — (ZIP) [file pone.0321308.s001.zip › data analysis/Nutrients of forage quality interacting with different fertilisers and ratios.xlsx]

## Sheet: Sheet1
ONEWAY NDF ADF CP SS TN TC TP BY 交互
/POLYNOMIAL=1
/STATISTICS DESCRIPTIVES EFFECTS HOMOGENEITY
/MISSING ANALYSIS
/POSTHOC=DUNCAN LSD ALPHA(0.05).
descriptions
			Number of cases	average value	standard deviation	standard error	95% confidence interval of the mean		minimum value	maximum values	Inter-component variance
							lower limit	limit
NDF	1.1		5	37.274	0.736838	0.329524	36.3591	38.1889	36.29	38.27
	1.2		5	34.418	0.763132	0.341283	33.4704	35.3656	33.21	35.1
	1.3		5	30.176	0.998864	0.446706	28.9357	31.4163	28.76	31.31
	1.4		5	29.498	0.244786	0.109471	29.1941	29.8019	29.24	29.88
	1.5		5	27.986	0.3996	0.178706	27.4898	28.4822	27.67	28.62
	2.1		5	34.23	0.657381	0.29399	33.4138	35.0462	33.21	34.71
	2.2		5	37.14	0.841932	0.376524	36.0946	38.1854	36.11	38.24
	2.3		5	31.15	0.297405	0.133004	30.7807	31.5193	30.75	31.55
	2.4		5	30.522	0.830494	0.371408	29.4908	31.5532	29.37	31.45
	2.5		5	25.198	0.134981	0.0603656	25.0304	25.3656	25.04	25.38
	3.1		5	29.88	0.717705	0.320967	28.9889	30.7711	28.85	30.6
	3.2		5	28.748	0.439568	0.196581	28.2022	29.2938	28.27	29.43
	3.3		5	27.736	1.6357	0.731509	25.705	29.767	26.63	30.3
	3.4		5	34.202	3.40034	1.52068	29.9799	38.4241	30.98	39.24
	3.5		5	31.034	1.49147	0.667005	29.1821	32.8859	28.78	32.78
	4.1		5	36.546	0.328831	0.147058	36.1377	36.9543	36.04	36.91
	4.2		5	37.912	0.727509	0.325352	37.0087	38.8153	37.34	39.03
	4.3		5	32.778	0.644298	0.288139	31.978	33.578	31.78	33.48
	4.4		5	30.416	2.73464	1.22297	27.0205	33.8115	26.09	32.99
	4.5		5	27.404	2.49829	1.11727	24.302	30.506	24.1	30.83
	(grand) total		100	31.7124	3.80152	0.380152	30.9581	32.4667	24.1	39.24
	modelling	fixed effect			1.34579	0.134579	31.4446	31.9802
		stochastic effect				0.822644	29.9906	33.4342			13.1726
ADF	1.1		5	22.274	0.735241	0.32881	21.3611	23.1869	21.18	22.96
	1.2		5	20.228	0.446004	0.199459	19.6742	20.7818	19.59	20.69
	1.3		5	22.274	1.11538	0.498815	20.8891	23.6589	21.38	24.04
	1.4		5	22.938	1.60841	0.719301	20.9409	24.9351	20.82	25.12
	1.5		5	19.178	0.406719	0.18189	18.673	19.683	18.62	19.7
	2.1		5	20.13	0.574848	0.25708	19.4162	20.8438	19.38	20.93
	2.2		5	22.85	0.393128	0.175812	22.3619	23.3381	22.43	23.41
	2.3		5	18.914	0.164104	0.0733894	18.7102	19.1178	18.75	19.15
	2.4		5	19.076	0.716994	0.320649	18.1857	19.9663	18.09	19.89
	2.5		5	16.786	0.104547	0.0467547	16.6562	16.9158	16.63	16.88
	3.1		5	16.486	0.42069	0.188138	15.9636	17.0084	15.82	16.82
	3.2		5	16.776	0.243578	0.108931	16.4736	17.0784	16.46	17.12
	3.3		5	24.086	3.30598	1.47848	19.9811	28.1909	19.7	28.04
	3.4		5	25.384	0.902458	0.403591	24.2635	26.5045	24.29	26.57
	3.5		5	15.006	0.459053	0.205295	14.436	15.576	14.38	15.6
	4.1		5	21.868	0.480957	0.215091	21.2708	22.4652	21.47	22.63
	4.2		5	23.036	0.19321	0.086406	22.7961	23.2759	22.81	23.31
	4.3		5	18.802	0.231236	0.103412	18.5149	19.0891	18.6	19.17
	4.4		5	17.834	0.505698	0.226155	17.2061	18.4619	17.47	18.62
	4.5		5	16.094	0.28962	0.129522	15.7344	16.4536	15.68	16.4
	(grand) total		100	20.001	3.03648	0.303648	19.3985	20.6035	14.38	28.04
	modelling	fixed effect			0.96503	0.096503	19.809	20.193
		stochastic effect				0.664236	18.6107	21.3913			8.63793
CP	1.1		5	133.262	6.53347	2.92186	125.15	141.374	123.63	141.27
	1.2		5	138.694	7.52111	3.36354	129.355	148.033	126.77	145.16
	1.3		5	317.914	4.53992	2.03031	312.277	323.551	314.45	324.93
	1.4		5	99.836	10.2403	4.5796	87.121	112.551	91.49	115.51
	1.5		5	323.864	7.38311	3.30183	314.697	333.031	312.18	329.73
	2.1		5	108.294	1.42553	0.637515	106.524	110.064	106.63	110.45
	2.2		5	174.036	76.8353	34.3618	78.6323	269.44	116.67	293.09
	2.3		5	137.658	9.56458	4.27741	125.782	149.534	128.4	151.74
	2.4		5	119.476	2.11873	0.947526	116.845	122.107	116.79	122.15
	2.5		5	146.532	3.91561	1.75111	141.67	151.394	140.9	151.49
	3.1		5	71.028	4.68862	2.09681	65.2063	76.8497	65.03	76.89
	3.2		5	64.39	2.28428	1.02156	61.5537	67.2263	61.13	66.8
	3.3		5	308.798	11.609	5.19169	294.384	323.212	295.02	325.12
	3.4		5	60.578	0.82642	0.369586	59.5519	61.6041	59.77	61.88
	3.5		5	311.616	1.35304	0.6051	309.936	313.296	309.79	313.41
	4.1		5	129.058	4.26325	1.90658	123.764	134.352	125.3	135.49
	4.2		5	104.088	5.97315	2.67127	96.6714	111.505	96.83	111.92
	4.3		5	135.908	5.75787	2.575	128.759	143.057	128.98	144.49
	4.4		5	74.476	4.10678	1.83661	69.3768	79.5752	68.95	79.3
	4.5		5	160.7	20.4364	9.13943	135.325	186.075	131.28	181.79
	(grand) total		100	156.01	87.3535	8.73535	138.677	173.343	59.77	329.73
	modelling	fixed effect			18.6845	1.86845	152.292	159.729
		stochastic effect				19.5678	115.055	196.966			7588.12
SS	1.1		5	286.676	15.6763	7.01066	267.211	306.141	267.47	309.79
	1.2		5	258.91	11.7479	5.25381	244.323	273.497	244.92	276.52
	1.3		5	318.466	9.81055	4.38741	306.285	330.647	304.61	329.86
	1.4		5	126.582	9.6447	4.31324	114.607	138.557	111.29	134.79
	1.5		5	95.302	4.64502	2.07731	89.5345	101.07	90.83	102.64
	2.1		5	281.41	6.59209	2.94807	273.225	289.595	273.44	291.21
	2.2		5	262.756	18.8467	8.42848	239.355	286.157	240.75	288.21
	2.3		5	277.638	7.29091	3.26059	268.585	286.691	266.24	282.61
	2.4		5	329.83	12.6826	5.67183	314.082	345.578	310	343.06
	2.5		5	315.748	2.43326	1.08819	312.727	318.769	313.17	319.54
	3.1		5	296.218	12.3483	5.52233	280.886	311.55	286.94	315.71
	3.2		5	345.844	9.85542	4.40748	333.607	358.081	334.01	360.55
	3.3		5	349.09	12.1541	5.43547	333.999	364.181	329.82	359.65
	3.4		5	121.538	6.21808	2.78081	113.817	129.259	116.96	131.34
	3.5		5	112.644	12.6402	5.65288	96.9491	128.339	103.09	132.6
	4.1		5	301.014	14.6132	6.53524	282.869	319.159	279	318.24
	4.2		5	286.306	9.33503	4.17475	274.715	297.897	273.9	299.02
	4.3		5	300.72	7.75609	3.46863	291.09	310.35	291.11	312.07
	4.4		5	348.57	6.45537	2.88693	340.555	356.585	340.23	356.55
	4.5		5	298.876	14.6888	6.56904	280.637	317.115	275.67	310.08
	(grand) total		100	265.707	81.0288	8.10288	249.629	281.785	90.83	360.55
	modelling	fixed effect			11.0164	1.10164	263.515	267.899
		stochastic effect				18.3574	227.284	304.129			6715.64
TN	1.1		5	22.704	1.08799	0.486566	21.3531	24.0549	21.29	24.19
	1.2		5	24.17	1.61088	0.72041	22.1698	26.1702	21.64	25.81
	1.3		5	17.184	1.78004	0.796057	14.9738	19.3942	15.65	19.88
	1.4		5	54.53	0.517252	0.231322	53.8877	55.1723	53.89	55.2
	1.5		5	55.288	2.0983	0.938389	52.6826	57.8934	52.61	57.92
	2.1		5	18.446	0.529131	0.236635	17.789	19.103	17.7	19.06
	2.2		5	25.38	0.92604	0.414138	24.2302	26.5298	24.27	26.68
	2.3		5	24.13	1.47836	0.661143	22.2944	25.9656	22.51	26.2
	2.4		5	20.644	0.509294	0.227763	20.0116	21.2764	19.85	20.99
	2.5		5	30.492	12.8407	5.74253	14.5482	46.4358	20.34	50.24
	3.1		5	12.204	0.733846	0.328186	11.2928	13.1152	11.29	13.15
	3.2		5	11.214	0.342243	0.153056	10.789	11.639	10.67	11.5
	3.3		5	10.77	0.121037	0.0541295	10.6197	10.9203	10.67	10.96
	3.4		5	52.694	2.41378	1.07947	49.6969	55.6911	50.21	56.15
	3.5		5	51.888	1.11885	0.500364	50.4988	53.2772	50.12	52.97
	4.1		5	22.164	0.756921	0.338506	21.2242	23.1038	21.65	23.35
	4.2		5	28.074	1.97361	0.882624	25.6234	30.5246	25.28	30.19
	4.3		5	23.192	1.19251	0.533305	21.7113	24.6727	22.24	25.08
	4.4		5	12.976	0.631134	0.282252	12.1923	13.7597	12.06	13.61
	4.5		5	17.84	1.31763	0.589262	16.2039	19.4761	16.68	19.83
	(grand) total		100	26.7992	14.7439	1.47439	23.8737	29.7247	10.67	57.92
	modelling	fixed effect			3.12935	0.312935	26.1764	27.422
		stochastic effect				3.3037	19.8845	33.7139			216.331
TC	1.1		5	433.228	8.85303	3.9592	422.236	444.22	419.46	439.61
	1.2		5	423.664	1.99293	0.891267	421.189	426.139	420.6	425.25
	1.3		5	424.336	2.65159	1.18583	421.044	427.628	421.83	428.53
	1.4		5	430.124	8.17568	3.65627	419.973	440.275	417.54	436.55
	1.5		5	424.64	10.2253	4.57291	411.944	437.336	415.56	440.04
	2.1		5	436.874	1.84933	0.827047	434.578	439.17	434.89	439.75
	2.2		5	441.64	6.33664	2.83383	433.772	449.508	431.71	445.95
	2.3		5	441.556	3.06494	1.37068	437.75	445.362	437.34	445.6
	2.4		5	418.818	2.91072	1.30172	415.204	422.432	416.37	423.25
	2.5		5	424.936	7.62648	3.41067	415.466	434.406	418.13	436.41
	3.1		5	424.19	1.12821	0.504549	422.789	425.591	422.48	425.5
	3.2		5	409.49	2.58047	1.15402	406.286	412.694	407.06	413.57
	3.3		5	413.78	1.38847	0.620943	412.056	415.504	412.27	415.76
	3.4		5	437.81	1.2498	0.558928	436.258	439.362	435.83	438.9
	3.5		5	438.166	1.49009	0.66639	436.316	440.016	436.62	440.3
	4.1		5	438.124	4.09482	1.83126	433.04	443.208	432.47	442.74
	4.2		5	438.44	2.83816	1.26926	434.916	441.964	433.95	441.12
	4.3		5	423.314	2.20882	0.987814	420.571	426.057	420.95	426.75
	4.4		5	425.4	3.94622	1.7648	420.5	430.3	419.34	429.83
	4.5		5	419.616	4.65861	2.08339	413.832	425.4	414.03	425.79
	(grand) total		100	428.407	10.1815	1.01815	426.387	430.428	407.06	445.95
	modelling	fixed effect			4.80104	0.480104	427.452	429.363
		stochastic effect				2.10496	424.002	432.813			84.0073
TP	1.1		5	1.618	0.0420714	0.0188149	1.56576	1.67024	1.55	1.66
	1.2		5	2.22	0.0851469	0.0380789	2.11428	2.32572	2.13	2.34
	1.3		5	2.142	0.0526308	0.0235372	2.07665	2.20735	2.07	2.21
	1.4		5	3.064	0.119708	0.053535	2.91536	3.21264	2.88	3.2
	1.5		5	3.044	0.128957	0.0576715	2.88388	3.20412	2.86	3.18
	2.1		5	1.74	0.148155	0.0662571	1.55604	1.92396	1.51	1.84
	2.2		5	2.506	0.150433	0.0672756	2.31921	2.69279	2.27	2.61
	2.3		5	2.32	0.119583	0.053479	2.17152	2.46848	2.2	2.49
	2.4		5	1.558	0.0526308	0.0235372	1.49265	1.62335	1.48	1.62
	2.5		5	1.818	0.614711	0.274907	1.05474	2.58126	1.36	2.77
	3.1		5	1.276	0.031305	0.014	1.23713	1.31487	1.23	1.31
	3.2		5	1.348	0.0496991	0.0222261	1.28629	1.40971	1.28	1.41
	3.3		5	1.54	0.0223607	0.01	1.51224	1.56776	1.51	1.57
	3.4		5	2.99	0.160779	0.0719027	2.79037	3.18963	2.74	3.16
	3.5		5	2.748	0.298865	0.133656	2.37691	3.11909	2.29	2.99
	4.1		5	1.982	0.0593296	0.026533	1.90833	2.05567	1.9	2.06
	4.2		5	2.102	0.130843	0.058515	1.93954	2.26446	1.91	2.23
	4.3		5	2.214	0.0750333	0.0335559	2.12083	2.30717	2.16	2.33
	4.4		5	1.372	0.0690652	0.0308869	1.28624	1.45776	1.31	1.48
	4.5		5	1.308	0.0933809	0.0417612	1.19205	1.42395	1.2	1.44
	(grand) total		100	2.0455	0.602722	0.0602722	1.92591	2.16509	1.2	3.2
	modelling	fixed effect			0.179046	0.0179046	2.00987	2.08113
		stochastic effect				0.132585	1.768	2.323			0.345162
variance chi-square test
	Levin statistics	Degree of freedom 1	Degrees of freedom 2	significance
NDF	5.12225	19	80	9.69987e-08
ADF	6.36705	19	80	1.36911e-09
CP	13.5449	19	80	9.53496e-18
SS	1.37566	19	80	0.163339
TN	12.9382	19	80	3.49753e-17
TC	5.55477	19	80	2.11495e-08
TP	8.9222	19	80	6.39637e-13
ANOVA
				square sum (e.g. equation of squares)	(number of) degrees of freedom (physics)	mean square	F	significance
NDF	intergroup	(Combined)		1285.81	19	67.6743	37.3655	6.10173e-32
		linear term	comparative	0.37684	1	0.37684	0.208067	0.649522
			misalignment	1285.43	18	71.4131	39.4298	2.75175e-32
	within a group			144.892	80	1.81115
	(grand) total			1430.7	99
ADF	intergroup	(Combined)		838.298	19	44.1209	47.3766	1.30377e-35
		linear term	comparative	52.9488	1	52.9488	56.8558	6.39283e-11
			misalignment	785.349	18	43.6305	46.8499	6.02357e-35
	within a group			74.5026	80	0.931282
	(grand) total			912.801	99
CP	intergroup	(Combined)		727504	19	38289.7	109.677	3.37598e-49
		linear term	comparative	41884.4	1	41884.4	119.974	1.38407e-17
			misalignment	685620	18	38090	109.105	1.40196e-48
	within a group			27929	80	349.112
	(grand) total			755433	99
SS	intergroup	(Combined)		640292	19	33699.6	277.679	7.34089e-65
		linear term	comparative	42020.5	1	42020.5	346.242	8.51738e-31
			misalignment	598271	18	33237.3	273.87	4.50258e-64
	within a group			9708.93	80	121.362
	(grand) total			650001	99
TN	intergroup	(Combined)		20737.5	19	1091.45	111.454	1.8266e-49
		linear term	comparative	1060.76	1	1060.76	108.32	1.55972e-16
			misalignment	19676.7	18	1093.15	111.628	5.86177e-49
	within a group			783.425	80	9.79281
	(grand) total			21520.9	99
TC	intergroup	(Combined)		8418.64	19	443.086	19.2229	2.62183e-22
		linear term	comparative	28.1616	1	28.1616	1.22176	0.272329
			misalignment	8390.48	18	466.138	20.2229	1.35899e-22
	within a group			1844	80	23.05
	(grand) total			10262.6	99
TP	intergroup	(Combined)		33.3995	19	1.75787	54.8348	6.44949e-38
		linear term	comparative	3.38013	1	3.38013	105.44	2.90533e-16
			misalignment	30.0193	18	1.66774	52.0234	1.3799e-36
	within a group			2.5646	80	0.0320575
	(grand) total			35.9641	99
after-test
multiple comparisons
implicit variable				mean difference (I-J)	standard error	significance	95% confidence interval of the mean
							lower limit	limit
NDF	LSD	1.1	1.2	2.85600*	0.851151	0.00121383	1.16216	4.54984
			1.3	7.09800*	0.851151	1.74683e-12	5.40416	8.79184
			1.4	7.77600*	0.851151	4.75086e-14	6.08216	9.46984
			1.5	9.28800*	0.851151	1.6589e-17	7.59416	10.9818
			2.1	3.04400*	0.851151	0.000594822	1.35016	4.73784
			2.2	0.134	0.851151	0.8753	-1.55984	1.82784
			2.3	6.12400*	0.851151	2.98773e-10	4.43016	7.81784
			2.4	6.75200*	0.851151	1.09508e-11	5.05816	8.44584
			2.5	12.07600*	0.851151	1.50224e-23	10.3822	13.7698
			3.1	7.39400*	0.851151	3.62098e-13	5.70016	9.08784
			3.2	8.52600*	0.851151	8.95491e-16	6.83216	10.2198
			3.3	9.53800*	0.851151	4.54559e-18	7.84416	11.2318
			3.4	3.07200*	0.851151	0.000533602	1.37816	4.76584
			3.5	6.24000*	0.851151	1.62798e-10	4.54616	7.93384
			4.1	0.728	0.851151	0.394933	-0.965844	2.42184
			4.2	-0.638	0.851151	0.45571	-2.33184	1.05584
			4.3	4.49600*	0.851151	1.07409e-06	2.80216	6.18984
			4.4	6.85800*	0.851151	6.24478e-12	5.16416	8.55184
			4.5	9.87000*	0.851151	8.24817e-19	8.17616	11.5638
		1.2	1.1	-2.85600*	0.851151	0.00121383	-4.54984	-1.16216
			1.3	4.24200*	0.851151	3.53839e-06	2.54816	5.93584
			1.4	4.92000*	0.851151	1.37909e-07	3.22616	6.61384
			1.5	6.43200*	0.851151	5.93583e-11	4.73816	8.12584
			2.1	0.188	0.851151	0.825751	-1.50584	1.88184
			2.2	-2.72200*	0.851151	0.0019831	-4.41584	-1.02816
			2.3	3.26800*	0.851151	0.000245373	1.57416	4.96184
			2.4	3.89600*	0.851151	1.70283e-05	2.20216	5.58984
			2.5	9.22000*	0.851151	2.36219e-17	7.52616	10.9138
			3.1	4.53800*	0.851151	8.7939e-07	2.84416	6.23184
			3.2	5.67000*	0.851151	3.14641e-09	3.97616	7.36384
			3.3	6.68200*	0.851151	1.58616e-11	4.98816	8.37584
			3.4	0.216	0.851151	0.800321	-1.47784	1.90984
			3.5	3.38400*	0.851151	0.0001529	1.69016	5.07784
			4.1	-2.12800*	0.851151	0.0144585	-3.82184	-0.434156
			4.2	-3.49400*	0.851151	9.67938e-05	-5.18784	-1.80016
			4.3	1.64	0.851151	0.057555	-0.0538444	3.33384
			4.4	4.00200*	0.851151	1.05958e-05	2.30816	5.69584
			4.5	7.01400*	0.851151	2.7291e-12	5.32016	8.70784
		1.3	1.1	-7.09800*	0.851151	1.74683e-12	-8.79184	-5.40416
			1.2	-4.24200*	0.851151	3.53839e-06	-5.93584	-2.54816
			1.4	0.678	0.851151	0.428059	-1.01584	2.37184
			1.5	2.19000*	0.851151	0.0119303	0.496156	3.88384
			2.1	-4.05400*	0.851151	8.3765e-06	-5.74784	-2.36016
			2.2	-6.96400*	0.851151	3.55877e-12	-8.65784	-5.27016
			2.3	-0.974	0.851151	0.255898	-2.66784	0.719844
			2.4	-0.346	0.851151	0.685455	-2.03984	1.34784
			2.5	4.97800*	0.851151	1.0359e-07	3.28416	6.67184
			3.1	0.296	0.851151	0.72893	-1.39784	1.98984
			3.2	1.428	0.851151	0.0973031	-0.265844	3.12184
			3.3	2.44000*	0.851151	0.00529913	0.746156	4.13384
			3.4	-4.02600*	0.851151	9.50835e-06	-5.71984	-2.33216
			3.5	-0.858	0.851151	0.316471	-2.55184	0.835844
			4.1	-6.37000*	0.851151	8.22597e-11	-8.06384	-4.67616
			4.2	-7.73600*	0.851151	5.87599e-14	-9.42984	-6.04216
			4.3	-2.60200*	0.851151	0.00303858	-4.29584	-0.908156
			4.4	-0.24	0.851151	0.778694	-1.93384	1.45384
			4.5	2.77200*	0.851151	0.00165408	1.07816	4.46584
		1.4	1.1	-7.77600*	0.851151	4.75086e-14	-9.46984	-6.08216
			1.2	-4.92000*	0.851151	1.37909e-07	-6.61384	-3.22616
			1.3	-0.678	0.851151	0.428059	-2.37184	1.01584
			1.5	1.512	0.851151	0.0794659	-0.181844	3.20584
			2.1	-4.73200*	0.851151	3.45716e-07	-6.42584	-3.03816
			2.2	-7.64200*	0.851151	9.68442e-14	-9.33584	-5.94816
			2.3	-1.652	0.851151	0.0557923	-3.34584	0.0418444
			2.4	-1.024	0.851151	0.232495	-2.71784	0.669844
			2.5	4.30000*	0.851151	2.70245e-06	2.60616	5.99384
			3.1	-0.382	0.851151	0.654786	-2.07584	1.31184
			3.2	0.75	0.851151	0.380871	-0.943844	2.44384
			3.3	1.76200*	0.851151	0.0416657	0.0681556	3.45584
			3.4	-4.70400*	0.851151	3.95965e-07	-6.39784	-3.01016
			3.5	-1.536	0.851151	0.0748981	-3.22984	0.157844
			4.1	-7.04800*	0.851151	2.27826e-12	-8.74184	-5.35416
			4.2	-8.41400*	0.851151	1.61674e-15	-10.1078	-6.72016
			4.3	-3.28000*	0.851151	0.00023376	-4.97384	-1.58616
			4.4	-0.918	0.851151	0.284034	-2.61184	0.775844
			4.5	2.09400*	0.851151	0.0160406	0.400156	3.78784
		1.5	1.1	-9.28800*	0.851151	1.6589e-17	-10.9818	-7.59416
			1.2	-6.43200*	0.851151	5.93583e-11	-8.12584	-4.73816
			1.3	-2.19000*	0.851151	0.0119303	-3.88384	-0.496156
			1.4	-1.512	0.851151	0.0794659	-3.20584	0.181844
			2.1	-6.24400*	0.851151	1.5942e-10	-7.93784	-4.55016
			2.2	-9.15400*	0.851151	3.33056e-17	-10.8478	-7.46016
			2.3	-3.16400*	0.851151	0.000371879	-4.85784	-1.47016
			2.4	-2.53600*	0.851151	0.003822	-4.22984	-0.842156
			2.5	2.78800*	0.851151	0.0015601	1.09416	4.48184
			3.1	-1.89400*	0.851151	0.028882	-3.58784	-0.200156
			3.2	-0.762	0.851151	0.373335	-2.45584	0.931844
			3.3	0.25	0.851151	0.769733	-1.44384	1.94384
			3.4	-6.21600*	0.851151	1.84619e-10	-7.90984	-4.52216
			3.5	-3.04800*	0.851151	0.000585686	-4.74184	-1.35416
			4.1	-8.56000*	0.851151	7.48612e-16	-10.2538	-6.86616
			4.2	-9.92600*	0.851151	6.19402e-19	-11.6198	-8.23216
			4.3	-4.79200*	0.851151	2.58211e-07	-6.48584	-3.09816
			4.4	-2.43000*	0.851151	0.00548001	-4.12384	-0.736156
			4.5	0.582	0.851151	0.49609	-1.11184	2.27584
		2.1	1.1	-3.04400*	0.851151	0.000594822	-4.73784	-1.35016
			1.2	-0.188	0.851151	0.825751	-1.88184	1.50584
			1.3	4.05400*	0.851151	8.3765e-06	2.36016	5.74784
			1.4	4.73200*	0.851151	3.45716e-07	3.03816	6.42584
			1.5	6.24400*	0.851151	1.5942e-10	4.55016	7.93784
			2.2	-2.91000*	0.851151	0.00099183	-4.60384	-1.21616
			2.3	3.08000*	0.851151	0.000517241	1.38616	4.77384
			2.4	3.70800*	0.851151	3.88652e-05	2.01416	5.40184
			2.5	9.03200*	0.851151	6.29325e-17	7.33816	10.7258
			3.1	4.35000*	0.851151	2.13935e-06	2.65616	6.04384
			3.2	5.48200*	0.851151	8.23621e-09	3.78816	7.17584
			3.3	6.49400*	0.851151	4.28145e-11	4.80016	8.18784
			3.4	0.028	0.851151	0.973839	-1.66584	1.72184
			3.5	3.19600*	0.851151	0.000327498	1.50216	4.88984
			4.1	-2.31600*	0.851151	0.00798283	-4.00984	-0.622156
			4.2	-3.68200*	0.851151	4.34899e-05	-5.37584	-1.98816
			4.3	1.452	0.851151	0.0919017	-0.241844	3.14584
			4.4	3.81400*	0.851151	2.44693e-05	2.12016	5.50784
			4.5	6.82600*	0.851151	7.39927e-12	5.13216	8.51984
		2.2	1.1	-0.134	0.851151	0.8753	-1.82784	1.55984
			1.2	2.72200*	0.851151	0.0019831	1.02816	4.41584
			1.3	6.96400*	0.851151	3.55877e-12	5.27016	8.65784
			1.4	7.64200*	0.851151	9.68442e-14	5.94816	9.33584
			1.5	9.15400*	0.851151	3.33056e-17	7.46016	10.8478
			2.1	2.91000*	0.851151	0.00099183	1.21616	4.60384
			2.3	5.99000*	0.851151	6.00938e-10	4.29616	7.68384
			2.4	6.61800*	0.851151	2.22489e-11	4.92416	8.31184
			2.5	11.94200*	0.851151	2.84857e-23	10.2482	13.6358
			3.1	7.26000*	0.851151	7.38407e-13	5.56616	8.95384
			3.2	8.39200*	0.851151	1.81589e-15	6.69816	10.0858
			3.3	9.40400*	0.851151	9.08927e-18	7.71016	11.0978
			3.4	2.93800*	0.851151	0.000892379	1.24416	4.63184
			3.5	6.10600*	0.851151	3.28233e-10	4.41216	7.79984
			4.1	0.594	0.851151	0.487277	-1.09984	2.28784
			4.2	-0.772	0.851151	0.367127	-2.46584	0.921844
			4.3	4.36200*	0.851151	2.02232e-06	2.66816	6.05584
			4.4	6.72400*	0.851151	1.27007e-11	5.03016	8.41784
			4.5	9.73600*	0.851151	1.63967e-18	8.04216	11.4298
		2.3	1.1	-6.12400*	0.851151	2.98773e-10	-7.81784	-4.43016
			1.2	-3.26800*	0.851151	0.000245373	-4.96184	-1.57416
			1.3	0.974	0.851151	0.255898	-0.719844	2.66784
			1.4	1.652	0.851151	0.0557923	-0.0418444	3.34584
			1.5	3.16400*	0.851151	0.000371879	1.47016	4.85784
			2.1	-3.08000*	0.851151	0.000517241	-4.77384	-1.38616
			2.2	-5.99000*	0.851151	6.00938e-10	-7.68384	-4.29616
			2.4	0.628	0.851151	0.46278	-1.06584	2.32184
			2.5	5.95200*	0.851151	7.32242e-10	4.25816	7.64584
			3.1	1.27	0.851151	0.139607	-0.423844	2.96384
			3.2	2.40200*	0.851151	0.00601708	0.708156	4.09584
			3.3	3.41400*	0.851151	0.000135087	1.72016	5.10784
			3.4	-3.05200*	0.851151	0.000576683	-4.74584	-1.35816
			3.5	0.116	0.851151	0.891938	-1.57784	1.80984
			4.1	-5.39600*	0.851151	1.27533e-08	-7.08984	-3.70216
			4.2	-6.76200*	0.851151	1.0386e-11	-8.45584	-5.06816
			4.3	-1.628	0.851151	0.0593646	-3.32184	0.0658444
			4.4	0.734	0.851151	0.391066	-0.959844	2.42784
			4.5	3.74600*	0.851151	3.29511e-05	2.05216	5.43984
		2.4	1.1	-6.75200*	0.851151	1.09508e-11	-8.44584	-5.05816
			1.2	-3.89600*	0.851151	1.70283e-05	-5.58984	-2.20216
			1.3	0.346	0.851151	0.685455	-1.34784	2.03984
			1.4	1.024	0.851151	0.232495	-0.669844	2.71784
			1.5	2.53600*	0.851151	0.003822	0.842156	4.22984
			2.1	-3.70800*	0.851151	3.88652e-05	-5.40184	-2.01416
			2.2	-6.61800*	0.851151	2.22489e-11	-8.31184	-4.92416
			2.3	-0.628	0.851151	0.46278	-2.32184	1.06584
			2.5	5.32400*	0.851151	1.83629e-08	3.63016	7.01784
			3.1	0.642	0.851151	0.4529	-1.05184	2.33584
			3.2	1.77400*	0.851151	0.0403296	0.0801556	3.46784
			3.3	2.78600*	0.851151	0.00157157	1.09216	4.47984
			3.4	-3.68000*	0.851151	4.38669e-05	-5.37384	-1.98616
			3.5	-0.512	0.851151	0.549182	-2.20584	1.18184
			4.1	-6.02400*	0.851151	5.03439e-10	-7.71784	-4.33016
			4.2	-7.39000*	0.851151	3.69883e-13	-9.08384	-5.69616
			4.3	-2.25600*	0.851151	0.00968398	-3.94984	-0.562156
			4.4	0.106	0.851151	0.901202	-1.58784	1.79984
			4.5	3.11800*	0.851151	0.000445818	1.42416	4.81184
		2.5	1.1	-12.07600*	0.851151	1.50224e-23	-13.7698	-10.3822
			1.2	-9.22000*	0.851151	2.36219e-17	-10.9138	-7.52616
			1.3	-4.97800*	0.851151	1.0359e-07	-6.67184	-3.28416
			1.4	-4.30000*	0.851151	2.70245e-06	-5.99384	-2.60616
			1.5	-2.78800*	0.851151	0.0015601	-4.48184	-1.09416
			2.1	-9.03200*	0.851151	6.29325e-17	-10.7258	-7.33816
			2.2	-11.94200*	0.851151	2.84857e-23	-13.6358	-10.2482
			2.3	-5.95200*	0.851151	7.32242e-10	-7.64584	-4.25816
			2.4	-5.32400*	0.851151	1.83629e-08	-7.01784	-3.63016
			3.1	-4.68200*	0.851151	4.40421e-07	-6.37584	-2.98816
			3.2	-3.55000*	0.851151	7.64536e-05	-5.24384	-1.85616
			3.3	-2.53800*	0.851151	0.00379574	-4.23184	-0.844156
			3.4	-9.00400*	0.851151	7.28451e-17	-10.6978	-7.31016
			3.5	-5.83600*	0.851151	1.3364e-09	-7.52984	-4.14216
			4.1	-11.34800*	0.851151	5.04189e-22	-13.0418	-9.65416
			4.2	-12.71400*	0.851151	7.4531e-25	-14.4078	-11.0202
			4.3	-7.58000*	0.851151	1.3466e-13	-9.27384	-5.88616
			4.4	-5.21800*	0.851151	3.1322e-08	-6.91184	-3.52416
			4.5	-2.20600*	0.851151	0.0113462	-3.89984	-0.512156
		3.1	1.1	-7.39400*	0.851151	3.62098e-13	-9.08784	-5.70016
			1.2	-4.53800*	0.851151	8.7939e-07	-6.23184	-2.84416
			1.3	-0.296	0.851151	0.72893	-1.98984	1.39784
			1.4	0.382	0.851151	0.654786	-1.31184	2.07584
			1.5	1.89400*	0.851151	0.028882	0.200156	3.58784
			2.1	-4.35000*	0.851151	2.13935e-06	-6.04384	-2.65616
			2.2	-7.26000*	0.851151	7.38407e-13	-8.95384	-5.56616
			2.3	-1.27	0.851151	0.139607	-2.96384	0.423844
			2.4	-0.642	0.851151	0.4529	-2.33584	1.05184
			2.5	4.68200*	0.851151	4.40421e-07	2.98816	6.37584
			3.2	1.132	0.851151	0.18731	-0.561844	2.82584
			3.3	2.14400*	0.851151	0.0137637	0.450156	3.83784
			3.4	-4.32200*	0.851151	2.43878e-06	-6.01584	-2.62816
			3.5	-1.154	0.851151	0.178974	-2.84784	0.539844
			4.1	-6.66600*	0.851151	1.72624e-11	-8.35984	-4.97216
			4.2	-8.03200*	0.851151	1.22061e-14	-9.72584	-6.33816
			4.3	-2.89800*	0.851151	0.00103758	-4.59184	-1.20416
			4.4	-0.536	0.851151	0.530662	-2.22984	1.15784
			4.5	2.47600*	0.851151	0.00469252	0.782156	4.16984
		3.2	1.1	-8.52600*	0.851151	8.95491e-16	-10.2198	-6.83216
			1.2	-5.67000*	0.851151	3.14641e-09	-7.36384	-3.97616
			1.3	-1.428	0.851151	0.0973031	-3.12184	0.265844
			1.4	-0.75	0.851151	0.380871	-2.44384	0.943844
			1.5	0.762	0.851151	0.373335	-0.931844	2.45584
			2.1	-5.48200*	0.851151	8.23621e-09	-7.17584	-3.78816
			2.2	-8.39200*	0.851151	1.81589e-15	-10.0858	-6.69816
			2.3	-2.40200*	0.851151	0.00601708	-4.09584	-0.708156
			2.4	-1.77400*	0.851151	0.0403296	-3.46784	-0.0801556
			2.5	3.55000*	0.851151	7.64536e-05	1.85616	5.24384
			3.1	-1.132	0.851151	0.18731	-2.82584	0.561844
			3.3	1.012	0.851151	0.237965	-0.681844	2.70584
			3.4	-5.45400*	0.851151	9.49832e-09	-7.14784	-3.76016
			3.5	-2.28600*	0.851151	0.00879604	-3.97984	-0.592156
			4.1	-7.79800*	0.851151	4.2268e-14	-9.49184	-6.10416
			4.2	-9.16400*	0.851151	3.16153e-17	-10.8578	-7.47016
			4.3	-4.03000*	0.851151	9.33799e-06	-5.72384	-2.33616
			4.4	-1.668	0.851151	0.0535135	-3.36184	0.0258444
			4.5	1.344	0.851151	0.118273	-0.349844	3.03784
		3.3	1.1	-9.53800*	0.851151	4.54559e-18	-11.2318	-7.84416
			1.2	-6.68200*	0.851151	1.58616e-11	-8.37584	-4.98816
			1.3	-2.44000*	0.851151	0.00529913	-4.13384	-0.746156
			1.4	-1.76200*	0.851151	0.0416657	-3.45584	-0.0681556
			1.5	-0.25	0.851151	0.769733	-1.94384	1.44384
			2.1	-6.49400*	0.851151	4.28145e-11	-8.18784	-4.80016
			2.2	-9.40400*	0.851151	9.08927e-18	-11.0978	-7.71016
			2.3	-3.41400*	0.851151	0.000135087	-5.10784	-1.72016
			2.4	-2.78600*	0.851151	0.00157157	-4.47984	-1.09216
			2.5	2.53800*	0.851151	0.00379574	0.844156	4.23184
			3.1	-2.14400*	0.851151	0.0137637	-3.83784	-0.450156
			3.2	-1.012	0.851151	0.237965	-2.70584	0.681844
			3.4	-6.46600*	0.851151	4.96241e-11	-8.15984	-4.77216
			3.5	-3.29800*	0.851151	0.00021732	-4.99184	-1.60416
			4.1	-8.81000*	0.851151	2.01146e-16	-10.5038	-7.11616
			4.2	-10.17600*	0.851151	1.734e-19	-11.8698	-8.48216
			4.3	-5.04200*	0.851151	7.54393e-08	-6.73584	-3.34816
			4.4	-2.68000*	0.851151	0.00230578	-4.37384	-0.986156
			4.5	0.332	0.851151	0.697529	-1.36184	2.02584
		3.4	1.1	-3.07200*	0.851151	0.000533602	-4.76584	-1.37816
			1.2	-0.216	0.851151	0.800321	-1.90984	1.47784
			1.3	4.02600*	0.851151	9.50835e-06	2.33216	5.71984
			1.4	4.70400*	0.851151	3.95965e-07	3.01016	6.39784
			1.5	6.21600*	0.851151	1.84619e-10	4.52216	7.90984
			2.1	-0.028	0.851151	0.973839	-1.72184	1.66584
			2.2	-2.93800*	0.851151	0.000892379	-4.63184	-1.24416
			2.3	3.05200*	0.851151	0.000576683	1.35816	4.74584
			2.4	3.68000*	0.851151	4.38669e-05	1.98616	5.37384
			2.5	9.00400*	0.851151	7.28451e-17	7.31016	10.6978
			3.1	4.32200*	0.851151	2.43878e-06	2.62816	6.01584
			3.2	5.45400*	0.851151	9.49832e-09	3.76016	7.14784
			3.3	6.46600*	0.851151	4.96241e-11	4.77216	8.15984
			3.5	3.16800*	0.851151	0.000366033	1.47416	4.86184
			4.1	-2.34400*	0.851151	0.00728633	-4.03784	-0.650156
			4.2	-3.71000*	0.851151	3.85299e-05	-5.40384	-2.01616
			4.3	1.424	0.851151	0.098228	-0.269844	3.11784
			4.4	3.78600*	0.851151	2.76687e-05	2.09216	5.47984
			4.5	6.79800*	0.851151	8.58281e-12	5.10416	8.49184
		3.5	1.1	-6.24000*	0.851151	1.62798e-10	-7.93384	-4.54616
			1.2	-3.38400*	0.851151	0.0001529	-5.07784	-1.69016
			1.3	0.858	0.851151	0.316471	-0.835844	2.55184
			1.4	1.536	0.851151	0.0748981	-0.157844	3.22984
			1.5	3.04800*	0.851151	0.000585686	1.35416	4.74184
			2.1	-3.19600*	0.851151	0.000327498	-4.88984	-1.50216
			2.2	-6.10600*	0.851151	3.28233e-10	-7.79984	-4.41216
			2.3	-0.116	0.851151	0.891938	-1.80984	1.57784
			2.4	0.512	0.851151	0.549182	-1.18184	2.20584
			2.5	5.83600*	0.851151	1.3364e-09	4.14216	7.52984
			3.1	1.154	0.851151	0.178974	-0.539844	2.84784
			3.2	2.28600*	0.851151	0.00879604	0.592156	3.97984
			3.3	3.29800*	0.851151	0.00021732	1.60416	4.99184
			3.4	-3.16800*	0.851151	0.000366033	-4.86184	-1.47416
			4.1	-5.51200*	0.851151	7.06788e-09	-7.20584	-3.81816
			4.2	-6.87800*	0.851151	5.6164e-12	-8.57184	-5.18416
			4.3	-1.74400*	0.851151	0.0437413	-3.43784	-0.0501556
			4.4	0.618	0.851151	0.469911	-1.07584	2.31184
			4.5	3.63000*	0.851151	5.43861e-05	1.93616	5.32384
		4.1	1.1	-0.728	0.851151	0.394933	-2.42184	0.965844
			1.2	2.12800*	0.851151	0.0144585	0.434156	3.82184
			1.3	6.37000*	0.851151	8.22597e-11	4.67616	8.06384
			1.4	7.04800*	0.851151	2.27826e-12	5.35416	8.74184
			1.5	8.56000*	0.851151	7.48612e-16	6.86616	10.2538
			2.1	2.31600*	0.851151	0.00798283	0.622156	4.00984
			2.2	-0.594	0.851151	0.487277	-2.28784	1.09984
			2.3	5.39600*	0.851151	1.27533e-08	3.70216	7.08984
			2.4	6.02400*	0.851151	5.03439e-10	4.33016	7.71784
			2.5	11.34800*	0.851151	5.04189e-22	9.65416	13.0418
			3.1	6.66600*	0.851151	1.72624e-11	4.97216	8.35984
			3.2	7.79800*	0.851151	4.2268e-14	6.10416	9.49184
			3.3	8.81000*	0.851151	2.01146e-16	7.11616	10.5038
			3.4	2.34400*	0.851151	0.00728633	0.650156	4.03784
			3.5	5.51200*	0.851151	7.06788e-09	3.81816	7.20584
			4.2	-1.366	0.851151	0.11246	-3.05984	0.327844
			4.3	3.76800*	0.851151	2.99356e-05	2.07416	5.46184
			4.4	6.13000*	0.851151	2.8955e-10	4.43616	7.82384
			4.5	9.14200*	0.851151	3.54543e-17	7.44816	10.8358
		4.2	1.1	0.638	0.851151	0.45571	-1.05584	2.33184
			1.2	3.49400*	0.851151	9.67938e-05	1.80016	5.18784
			1.3	7.73600*	0.851151	5.87599e-14	6.04216	9.42984
			1.4	8.41400*	0.851151	1.61674e-15	6.72016	10.1078
			1.5	9.92600*	0.851151	6.19402e-19	8.23216	11.6198
			2.1	3.68200*	0.851151	4.34899e-05	1.98816	5.37584
			2.2	0.772	0.851151	0.367127	-0.921844	2.46584
			2.3	6.76200*	0.851151	1.0386e-11	5.06816	8.45584
			2.4	7.39000*	0.851151	3.69883e-13	5.69616	9.08384
			2.5	12.71400*	0.851151	7.4531e-25	11.0202	14.4078
			3.1	8.03200*	0.851151	1.22061e-14	6.33816	9.72584
			3.2	9.16400*	0.851151	3.16153e-17	7.47016	10.8578
			3.3	10.17600*	0.851151	1.734e-19	8.48216	11.8698
			3.4	3.71000*	0.851151	3.85299e-05	2.01616	5.40384
			3.5	6.87800*	0.851151	5.6164e-12	5.18416	8.57184
			4.1	1.366	0.851151	0.11246	-0.327844	3.05984
			4.3	5.13400*	0.851151	4.7707e-08	3.44016	6.82784
			4.4	7.49600*	0.851151	2.10492e-13	5.80216	9.18984
			4.5	10.50800*	0.851151	3.24319e-20	8.81416	12.2018
		4.3	1.1	-4.49600*	0.851151	1.07409e-06	-6.18984	-2.80216
			1.2	-1.64	0.851151	0.057555	-3.33384	0.0538444
			1.3	2.60200*	0.851151	0.00303858	0.908156	4.29584
			1.4	3.28000*	0.851151	0.00023376	1.58616	4.97384
			1.5	4.79200*	0.851151	2.58211e-07	3.09816	6.48584
			2.1	-1.452	0.851151	0.0919017	-3.14584	0.241844
			2.2	-4.36200*	0.851151	2.02232e-06	-6.05584	-2.66816
			2.3	1.628	0.851151	0.0593646	-0.0658444	3.32184
			2.4	2.25600*	0.851151	0.00968398	0.562156	3.94984
			2.5	7.58000*	0.851151	1.3466e-13	5.88616	9.27384
			3.1	2.89800*	0.851151	0.00103758	1.20416	4.59184
			3.2	4.03000*	0.851151	9.33799e-06	2.33616	5.72384
			3.3	5.04200*	0.851151	7.54393e-08	3.34816	6.73584
			3.4	-1.424	0.851151	0.098228	-3.11784	0.269844
			3.5	1.74400*	0.851151	0.0437413	0.0501556	3.43784
			4.1	-3.76800*	0.851151	2.99356e-05	-5.46184	-2.07416
			4.2	-5.13400*	0.851151	4.7707e-08	-6.82784	-3.44016
			4.4	2.36200*	0.851151	0.00686839	0.668156	4.05584
			4.5	5.37400*	0.851151	1.42582e-08	3.68016	7.06784
		4.4	1.1	-6.85800*	0.851151	6.24478e-12	-8.55184	-5.16416
			1.2	-4.00200*	0.851151	1.05958e-05	-5.69584	-2.30816
			1.3	0.24	0.851151	0.778694	-1.45384	1.93384
			1.4	0.918	0.851151	0.284034	-0.775844	2.61184
			1.5	2.43000*	0.851151	0.00548001	0.736156	4.12384
			2.1	-3.81400*	0.851151	2.44693e-05	-5.50784	-2.12016
			2.2	-6.72400*	0.851151	1.27007e-11	-8.41784	-5.03016
			2.3	-0.734	0.851151	0.391066	-2.42784	0.959844
			2.4	-0.106	0.851151	0.901202	-1.79984	1.58784
			2.5	5.21800*	0.851151	3.1322e-08	3.52416	6.91184
			3.1	0.536	0.851151	0.530662	-1.15784	2.22984
			3.2	1.668	0.851151	0.0535135	-0.0258444	3.36184
			3.3	2.68000*	0.851151	0.00230578	0.986156	4.37384
			3.4	-3.78600*	0.851151	2.76687e-05	-5.47984	-2.09216
			3.5	-0.618	0.851151	0.469911	-2.31184	1.07584
			4.1	-6.13000*	0.851151	2.8955e-10	-7.82384	-4.43616
			4.2	-7.49600*	0.851151	2.10492e-13	-9.18984	-5.80216
			4.3	-2.36200*	0.851151	0.00686839	-4.05584	-0.668156
			4.5	3.01200*	0.851151	0.000672933	1.31816	4.70584
		4.5	1.1	-9.87000*	0.851151	8.24817e-19	-11.5638	-8.17616
			1.2	-7.01400*	0.851151	2.7291e-12	-8.70784	-5.32016
			1.3	-2.77200*	0.851151	0.00165408	-4.46584	-1.07816
			1.4	-2.09400*	0.851151	0.0160406	-3.78784	-0.400156
			1.5	-0.582	0.851151	0.49609	-2.27584	1.11184
			2.1	-6.82600*	0.851151	7.39927e-12	-8.51984	-5.13216
			2.2	-9.73600*	0.851151	1.63967e-18	-11.4298	-8.04216
			2.3	-3.74600*	0.851151	3.29511e-05	-5.43984	-2.05216
			2.4	-3.11800*	0.851151	0.000445818	-4.81184	-1.42416
			2.5	2.20600*	0.851151	0.0113462	0.512156	3.89984
			3.1	-2.47600*	0.851151	0.00469252	-4.16984	-0.782156
			3.2	-1.344	0.851151	0.118273	-3.03784	0.349844
			3.3	-0.332	0.851151	0.697529	-2.02584	1.36184
			3.4	-6.79800*	0.851151	8.58281e-12	-8.49184	-5.10416
			3.5	-3.63000*	0.851151	5.43861e-05	-5.32384	-1.93616
			4.1	-9.14200*	0.851151	3.54543e-17	-10.8358	-7.44816
			4.2	-10.50800*	0.851151	3.24319e-20	-12.2018	-8.81416
			4.3	-5.37400*	0.851151	1.42582e-08	-7.06784	-3.68016
			4.4	-3.01200*	0.851151	0.000672933	-4.70584	-1.31816
ADF	LSD	1.1	1.2	2.04600*	0.610338	0.00122625	0.831388	3.26061
			1.3	-3.55271e-15	0.610338	1	-1.21461	1.21461
			1.4	-0.664	0.610338	0.279897	-1.87861	0.550612
			1.5	3.09600*	0.610338	2.49005e-06	1.88139	4.31061
			2.1	2.14400*	0.610338	0.000732367	0.929388	3.35861
			2.2	-0.576	0.610338	0.348145	-1.79061	0.638612
			2.3	3.36000*	0.610338	4.32597e-07	2.14539	4.57461
			2.4	3.19800*	0.610338	1.27542e-06	1.98339	4.41261
			2.5	5.48800*	0.610338	9.1186e-14	4.27339	6.70261
			3.1	5.78800*	0.610338	9.88972e-15	4.57339	7.00261
			3.2	5.49800*	0.610338	8.46705e-14	4.28339	6.71261
			3.3	-1.81200*	0.610338	0.00394315	-3.02661	-0.597388
			3.4	-3.11000*	0.610338	2.27287e-06	-4.32461	-1.89539
			3.5	7.26800*	0.610338	2.12843e-19	6.05339	8.48261
			4.1	0.406	0.610338	0.507833	-0.808612	1.62061
			4.2	-0.762	0.610338	0.215494	-1.97661	0.452612
			4.3	3.47200*	0.610338	2.02351e-07	2.25739	4.68661
			4.4	4.44000*	0.610338	2.09534e-10	3.22539	5.65461
			4.5	6.18000*	0.610338	5.5057e-16	4.96539	7.39461
		1.2	1.1	-2.04600*	0.610338	0.00122625	-3.26061	-0.831388
			1.3	-2.04600*	0.610338	0.00122625	-3.26061	-0.831388
			1.4	-2.71000*	0.610338	2.8499e-05	-3.92461	-1.49539
			1.5	1.05	0.610338	0.0892336	-0.164612	2.26461
			2.1	0.098	0.610338	0.872839	-1.11661	1.31261
			2.2	-2.62200*	0.610338	4.85343e-05	-3.83661	-1.40739
			2.3	1.31400*	0.610338	0.0343387	0.0993881	2.52861
			2.4	1.152	0.610338	0.0627226	-0.0626119	2.36661
			2.5	3.44200*	0.610338	2.48254e-07	2.22739	4.65661
			3.1	3.74200*	0.610338	3.12546e-08	2.52739	4.95661
			3.2	3.45200*	0.610338	2.31917e-07	2.23739	4.66661
			3.3	-3.85800*	0.610338	1.38173e-08	-5.07261	-2.64339
			3.4	-5.15600*	0.610338	1.06942e-12	-6.37061	-3.94139
			3.5	5.22200*	0.610338	6.55592e-13	4.00739	6.43661
			4.1	-1.64000*	0.610338	0.00876573	-2.85461	-0.425388
			4.2	-2.80800*	0.610338	1.55839e-05	-4.02261	-1.59339
			4.3	1.42600*	0.610338	0.0219732	0.211388	2.64061
			4.4	2.39400*	0.610338	0.000184228	1.17939	3.60861
			4.5	4.13400*	0.610338	1.92791e-09	2.91939	5.34861
		1.3	1.1	3.55271e-15	0.610338	1	-1.21461	1.21461
			1.2	2.04600*	0.610338	0.00122625	0.831388	3.26061
			1.4	-0.664	0.610338	0.279897	-1.87861	0.550612
			1.5	3.09600*	0.610338	2.49005e-06	1.88139	4.31061
			2.1	2.14400*	0.610338	0.000732367	0.929388	3.35861
			2.2	-0.576	0.610338	0.348145	-1.79061	0.638612
			2.3	3.36000*	0.610338	4.32597e-07	2.14539	4.57461
			2.4	3.19800*	0.610338	1.27542e-06	1.98339	4.41261
			2.5	5.48800*	0.610338	9.1186e-14	4.27339	6.70261
			3.1	5.78800*	0.610338	9.88972e-15	4.57339	7.00261
			3.2	5.49800*	0.610338	8.46705e-14	4.28339	6.71261
			3.3	-1.81200*	0.610338	0.00394315	-3.02661	-0.597388
			3.4	-3.11000*	0.610338	2.27287e-06	-4.32461	-1.89539
			3.5	7.26800*	0.610338	2.12843e-19	6.05339	8.48261
			4.1	0.406	0.610338	0.507833	-0.808612	1.62061
			4.2	-0.762	0.610338	0.215494	-1.97661	0.452612
			4.3	3.47200*	0.610338	2.02351e-07	2.25739	4.68661
			4.4	4.44000*	0.610338	2.09534e-10	3.22539	5.65461
			4.5	6.18000*	0.610338	5.5057e-16	4.96539	7.39461
		1.4	1.1	0.664	0.610338	0.279897	-0.550612	1.87861
			1.2	2.71000*	0.610338	2.8499e-05	1.49539	3.92461
			1.3	0.664	0.610338	0.279897	-0.550612	1.87861
			1.5	3.76000*	0.610338	2.75501e-08	2.54539	4.97461
			2.1	2.80800*	0.610338	1.55839e-05	1.59339	4.02261
			2.2	0.088	0.610338	0.885719	-1.12661	1.30261
			2.3	4.02400*	0.610338	4.24439e-09	2.80939	5.23861
			2.4	3.86200*	0.610338	1.34321e-08	2.64739	5.07661
			2.5	6.15200*	0.610338	6.76221e-16	4.93739	7.36661
			3.1	6.45200*	0.610338	7.52926e-17	5.23739	7.66661
			3.2	6.16200*	0.610338	6.28345e-16	4.94739	7.37661
			3.3	-1.148	0.610338	0.0636207	-2.36261	0.0666119
			3.4	-2.44600*	0.610338	0.000136727	-3.66061	-1.23139
			3.5	7.93200*	0.610338	2.05832e-21	6.71739	9.14661
			4.1	1.07	0.610338	0.083411	-0.144612	2.28461
			4.2	-0.098	0.610338	0.872839	-1.31261	1.11661
			4.3	4.13600*	0.610338	1.90036e-09	2.92139	5.35061
			4.4	5.10400*	0.610338	1.57227e-12	3.88939	6.31861
			4.5	6.84400*	0.610338	4.39917e-18	5.62939	8.05861
		1.5	1.1	-3.09600*	0.610338	2.49005e-06	-4.31061	-1.88139
			1.2	-1.05	0.610338	0.0892336	-2.26461	0.164612
			1.3	-3.09600*	0.610338	2.49005e-06	-4.31061	-1.88139
			1.4	-3.76000*	0.610338	2.75501e-08	-4.97461	-2.54539
			2.1	-0.952	0.610338	0.122757	-2.16661	0.262612
			2.2	-3.67200*	0.610338	5.09551e-08	-4.88661	-2.45739
			2.3	0.264	0.610338	0.666508	-0.950612	1.47861
			2.4	0.102	0.610338	0.867697	-1.11261	1.31661
			2.5	2.39200*	0.610338	0.000186339	1.17739	3.60661
			3.1	2.69200*	0.610338	3.18019e-05	1.47739	3.90661
			3.2	2.40200*	0.610338	0.00017601	1.18739	3.61661
			3.3	-4.90800*	0.610338	6.70877e-12	-6.12261	-3.69339
			3.4	-6.20600*	0.610338	4.54952e-16	-7.42061	-4.99139
			3.5	4.17200*	0.610338	1.46617e-09	2.95739	5.38661
			4.1	-2.69000*	0.610338	3.21909e-05	-3.90461	-1.47539
			4.2	-3.85800*	0.610338	1.38173e-08	-5.07261	-2.64339
			4.3	0.376	0.610338	0.539609	-0.838612	1.59061
			4.4	1.34400*	0.610338	0.0305408	0.129388	2.55861
			4.5	3.08400*	0.610338	2.69226e-06	1.86939	4.29861
		2.1	1.1	-2.14400*	0.610338	0.000732367	-3.35861	-0.929388
			1.2	-0.098	0.610338	0.872839	-1.31261	1.11661
			1.3	-2.14400*	0.610338	0.000732367	-3.35861	-0.929388
			1.4	-2.80800*	0.610338	1.55839e-05	-4.02261	-1.59339
			1.5	0.952	0.610338	0.122757	-0.262612	2.16661
			2.2	-2.72000*	0.610338	2.68102e-05	-3.93461	-1.50539
			2.3	1.21600*	0.610338	0.0497449	0.00138814	2.43061
			2.4	1.054	0.610338	0.0880431	-0.160612	2.26861
			2.5	3.34400*	0.610338	4.81814e-07	2.12939	4.55861
			3.1	3.64400*	0.610338	6.19057e-08	2.42939	4.85861
			3.2	3.35400*	0.610338	4.50446e-07	2.13939	4.56861
			3.3	-3.95600*	0.610338	6.89458e-09	-5.17061	-2.74139
			3.4	-5.25400*	0.610338	5.171e-13	-6.46861	-4.03939
			3.5	5.12400*	0.610338	1.35569e-12	3.90939	6.33861
			4.1	-1.73800*	0.610338	0.00559613	-2.95261	-0.523388
			4.2	-2.90600*	0.610338	8.4306e-06	-4.12061	-1.69139
			4.3	1.32800*	0.610338	0.032518	0.113388	2.54261
			4.4	2.29600*	0.610338	0.000319886	1.08139	3.51061
			4.5	4.03600*	0.610338	3.89527e-09	2.82139	5.25061
		2.2	1.1	0.576	0.610338	0.348145	-0.638612	1.79061
			1.2	2.62200*	0.610338	4.85343e-05	1.40739	3.83661
			1.3	0.576	0.610338	0.348145	-0.638612	1.79061
			1.4	-0.088	0.610338	0.885719	-1.30261	1.12661
			1.5	3.67200*	0.610338	5.09551e-08	2.45739	4.88661
			2.1	2.72000*	0.610338	2.68102e-05	1.50539	3.93461
			2.3	3.93600*	0.610338	7.94866e-09	2.72139	5.15061
			2.4	3.77400*	0.610338	2.4972e-08	2.55939	4.98861
			2.5	6.06400*	0.610338	1.2913e-15	4.84939	7.27861
			3.1	6.36400*	0.610338	1.43098e-16	5.14939	7.57861
			3.2	6.07400*	0.610338	1.19971e-15	4.85939	7.28861
			3.3	-1.23600*	0.610338	0.0461918	-2.45061	-0.0213881
			3.4	-2.53400*	0.610338	8.18688e-05	-3.74861	-1.31939
			3.5	7.84400*	0.610338	3.77665e-21	6.62939	9.05861
			4.1	0.982	0.610338	0.111568	-0.232612	2.19661
			4.2	-0.186	0.610338	0.761349	-1.40061	1.02861
			4.3	4.04800*	0.610338	3.57464e-09	2.83339	5.26261
			4.4	5.01600*	0.610338	3.01728e-12	3.80139	6.23061
			4.5	6.75600*	0.610338	8.29658e-18	5.54139	7.97061
		2.3	1.1	-3.36000*	0.610338	4.32597e-07	-4.57461	-2.14539
			1.2	-1.31400*	0.610338	0.0343387	-2.52861	-0.0993881
			1.3	-3.36000*	0.610338	4.32597e-07	-4.57461	-2.14539
			1.4	-4.02400*	0.610338	4.24439e-09	-5.23861	-2.80939
			1.5	-0.264	0.610338	0.666508	-1.47861	0.950612
			2.1	-1.21600*	0.610338	0.0497449	-2.43061	-0.00138814
			2.2	-3.93600*	0.610338	7.94866e-09	-5.15061	-2.72139
			2.4	-0.162	0.610338	0.791364	-1.37661	1.05261
			2.5	2.12800*	0.610338	0.000797477	0.913388	3.34261
			3.1	2.42800*	0.610338	0.000151657	1.21339	3.64261
			3.2	2.13800*	0.610338	0.000756171	0.923388	3.35261
			3.3	-5.17200*	0.610338	9.49811e-13	-6.38661	-3.95739
			3.4	-6.47000*	0.610338	6.60378e-17	-7.68461	-5.25539
			3.5	3.90800*	0.610338	9.69728e-09	2.69339	5.12261
			4.1	-2.95400*	0.610338	6.21651e-06	-4.16861	-1.73939
			4.2	-4.12200*	0.610338	2.10176e-09	-5.33661	-2.90739
			4.3	0.112	0.610338	0.854866	-1.10261	1.32661
			4.4	1.08	0.610338	0.0806194	-0.134612	2.29461
			4.5	2.82000*	0.610338	1.44627e-05	1.60539	4.03461
		2.4	1.1	-3.19800*	0.610338	1.27542e-06	-4.41261	-1.98339
			1.2	-1.152	0.610338	0.0627226	-2.36661	0.0626119
			1.3	-3.19800*	0.610338	1.27542e-06	-4.41261	-1.98339
			1.4	-3.86200*	0.610338	1.34321e-08	-5.07661	-2.64739
			1.5	-0.102	0.610338	0.867697	-1.31661	1.11261
			2.1	-1.054	0.610338	0.0880431	-2.26861	0.160612
			2.2	-3.77400*	0.610338	2.4972e-08	-4.98861	-2.55939
			2.3	0.162	0.610338	0.791364	-1.05261	1.37661
			2.5	2.29000*	0.610338	0.000330731	1.07539	3.50461
			3.1	2.59000*	0.610338	5.87637e-05	1.37539	3.80461
			3.2	2.30000*	0.610338	0.000312845	1.08539	3.51461
			3.3	-5.01000*	0.610338	3.15434e-12	-6.22461	-3.79539
			3.4	-6.30800*	0.610338	2.15499e-16	-7.52261	-5.09339
			3.5	4.07000*	0.610338	3.05329e-09	2.85539	5.28461
			4.1	-2.79200*	0.610338	1.72108e-05	-4.00661	-1.57739
			4.2	-3.96000*	0.610338	6.70101e-09	-5.17461	-2.74539
			4.3	0.274	0.610338	0.654695	-0.940612	1.48861
			4.4	1.24200*	0.610338	0.0451693	0.0273881	2.45661
			4.5	2.98200*	0.610338	5.19862e-06	1.76739	4.19661
		2.5	1.1	-5.48800*	0.610338	9.1186e-14	-6.70261	-4.27339
			1.2	-3.44200*	0.610338	2.48254e-07	-4.65661	-2.22739
			1.3	-5.48800*	0.610338	9.1186e-14	-6.70261	-4.27339
			1.4	-6.15200*	0.610338	6.76221e-16	-7.36661	-4.93739
			1.5	-2.39200*	0.610338	0.000186339	-3.60661	-1.17739
			2.1	-3.34400*	0.610338	4.81814e-07	-4.55861	-2.12939
			2.2	-6.06400*	0.610338	1.2913e-15	-7.27861	-4.84939
			2.3	-2.12800*	0.610338	0.000797477	-3.34261	-0.913388
			2.4	-2.29000*	0.610338	0.000330731	-3.50461	-1.07539
			3.1	0.3	0.610338	0.624397	-0.914612	1.51461
			3.2	0.01	0.610338	0.986969	-1.20461	1.22461
			3.3	-7.30000*	0.610338	1.69692e-19	-8.51461	-6.08539
			3.4	-8.59800*	0.610338	2.26002e-23	-9.81261	-7.38339
			3.5	1.78000*	0.610338	0.00459304	0.565388	2.99461
			4.1	-5.08200*	0.610338	1.85064e-12	-6.29661	-3.86739
			4.2	-6.25000*	0.610338	3.29517e-16	-7.46461	-5.03539
			4.3	-2.01600*	0.610338	0.0014315	-3.23061	-0.801388
			4.4	-1.048	0.610338	0.0898337	-2.26261	0.166612
			4.5	0.692	0.610338	0.260266	-0.522612	1.90661
		3.1	1.1	-5.78800*	0.610338	9.88972e-15	-7.00261	-4.57339
			1.2	-3.74200*	0.610338	3.12546e-08	-4.95661	-2.52739
			1.3	-5.78800*	0.610338	9.88972e-15	-7.00261	-4.57339
			1.4	-6.45200*	0.610338	7.52926e-17	-7.66661	-5.23739
			1.5	-2.69200*	0.610338	3.18019e-05	-3.90661	-1.47739
			2.1	-3.64400*	0.610338	6.19057e-08	-4.85861	-2.42939
			2.2	-6.36400*	0.610338	1.43098e-16	-7.57861	-5.14939
			2.3	-2.42800*	0.610338	0.000151657	-3.64261	-1.21339
			2.4	-2.59000*	0.610338	5.87637e-05	-3.80461	-1.37539
			2.5	-0.3	0.610338	0.624397	-1.51461	0.914612
			3.2	-0.29	0.610338	0.635977	-1.50461	0.924612
			3.3	-7.60000*	0.610338	2.05827e-20	-8.81461	-6.38539
			3.4	-8.89800*	0.610338	3.10844e-24	-10.1126	-7.68339
			3.5	1.48000*	0.610338	0.0175666	0.265388	2.69461
			4.1	-5.38200*	0.610338	2.0012e-13	-6.59661	-4.16739
			4.2	-6.55000*	0.610338	3.68975e-17	-7.76461	-5.33539
			4.3	-2.31600*	0.610338	0.000286133	-3.53061	-1.10139
			4.4	-1.34800*	0.610338	0.0300632	-2.56261	-0.133388
			4.5	0.392	0.610338	0.522536	-0.822612	1.60661
		3.2	1.1	-5.49800*	0.610338	8.46705e-14	-6.71261	-4.28339
			1.2	-3.45200*	0.610338	2.31917e-07	-4.66661	-2.23739
			1.3	-5.49800*	0.610338	8.46705e-14	-6.71261	-4.28339
			1.4	-6.16200*	0.610338	6.28345e-16	-7.37661	-4.94739
			1.5	-2.40200*	0.610338	0.00017601	-3.61661	-1.18739
			2.1	-3.35400*	0.610338	4.50446e-07	-4.56861	-2.13939
			2.2	-6.07400*	0.610338	1.19971e-15	-7.28861	-4.85939
			2.3	-2.13800*	0.610338	0.000756171	-3.35261	-0.923388
			2.4	-2.30000*	0.610338	0.000312845	-3.51461	-1.08539
			2.5	-0.01	0.610338	0.986969	-1.22461	1.20461
			3.1	0.29	0.610338	0.635977	-0.924612	1.50461
			3.3	-7.31000*	0.610338	1.58102e-19	-8.52461	-6.09539
			3.4	-8.60800*	0.610338	2.11437e-23	-9.82261	-7.39339
			3.5	1.77000*	0.610338	0.00481556	0.555388	2.98461
			4.1	-5.09200*	0.610338	1.71848e-12	-6.30661	-3.87739
			4.2	-6.26000*	0.610338	3.06239e-16	-7.47461	-5.04539
			4.3	-2.02600*	0.610338	0.00135975	-3.24061	-0.811388
			4.4	-1.058	0.610338	0.0868657	-2.27261	0.156612
			4.5	0.682	0.610338	0.267162	-0.532612	1.89661
		3.3	1.1	1.81200*	0.610338	0.00394315	0.597388	3.02661
			1.2	3.85800*	0.610338	1.38173e-08	2.64339	5.07261
			1.3	1.81200*	0.610338	0.00394315	0.597388	3.02661
			1.4	1.148	0.610338	0.0636207	-0.0666119	2.36261
			1.5	4.90800*	0.610338	6.70877e-12	3.69339	6.12261
			2.1	3.95600*	0.610338	6.89458e-09	2.74139	5.17061
			2.2	1.23600*	0.610338	0.0461918	0.0213881	2.45061
			2.3	5.17200*	0.610338	9.49811e-13	3.95739	6.38661
			2.4	5.01000*	0.610338	3.15434e-12	3.79539	6.22461
			2.5	7.30000*	0.610338	1.69692e-19	6.08539	8.51461
			3.1	7.60000*	0.610338	2.05827e-20	6.38539	8.81461
			3.2	7.31000*	0.610338	1.58102e-19	6.09539	8.52461
			3.4	-1.29800*	0.610338	0.0365277	-2.51261	-0.0833881
			3.5	9.08000*	0.610338	9.46974e-25	7.86539	10.2946
			4.1	2.21800*	0.610338	0.000491423	1.00339	3.43261
			4.2	1.05	0.610338	0.0892336	-0.164612	2.26461
			4.3	5.28400*	0.610338	4.13951e-13	4.06939	6.49861
			4.4	6.25200*	0.610338	3.24723e-16	5.03739	7.46661
			4.5	7.99200*	0.610338	1.36272e-21	6.77739	9.20661
		3.4	1.1	3.11000*	0.610338	2.27287e-06	1.89539	4.32461
			1.2	5.15600*	0.610338	1.06942e-12	3.94139	6.37061
			1.3	3.11000*	0.610338	2.27287e-06	1.89539	4.32461
			1.4	2.44600*	0.610338	0.000136727	1.23139	3.66061
			1.5	6.20600*	0.610338	4.54952e-16	4.99139	7.42061
			2.1	5.25400*	0.610338	5.171e-13	4.03939	6.46861
			2.2	2.53400*	0.610338	8.18688e-05	1.31939	3.74861
			2.3	6.47000*	0.610338	6.60378e-17	5.25539	7.68461
			2.4	6.30800*	0.610338	2.15499e-16	5.09339	7.52261
			2.5	8.59800*	0.610338	2.26002e-23	7.38339	9.81261
			3.1	8.89800*	0.610338	3.10844e-24	7.68339	10.1126
			3.2	8.60800*	0.610338	2.11437e-23	7.39339	9.82261
			3.3	1.29800*	0.610338	0.0365277	0.0833881	2.51261
			3.5	10.37800*	0.610338	2.73699e-28	9.16339	11.5926
			4.1	3.51600*	0.610338	1.4975e-07	2.30139	4.73061
			4.2	2.34800*	0.610338	0.000239095	1.13339	3.56261
			4.3	6.58200*	0.610338	2.92447e-17	5.36739	7.79661
			4.4	7.55000*	0.610338	2.92002e-20	6.33539	8.76461
			4.5	9.29000*	0.610338	2.43685e-25	8.07539	10.5046
		3.5	1.1	-7.26800*	0.610338	2.12843e-19	-8.48261	-6.05339
			1.2	-5.22200*	0.610338	6.55592e-13	-6.43661	-4.00739
			1.3	-7.26800*	0.610338	2.12843e-19	-8.48261	-6.05339
			1.4	-7.93200*	0.610338	2.05832e-21	-9.14661	-6.71739
			1.5	-4.17200*	0.610338	1.46617e-09	-5.38661	-2.95739
			2.1	-5.12400*	0.610338	1.35569e-12	-6.33861	-3.90939
			2.2	-7.84400*	0.610338	3.77665e-21	-9.05861	-6.62939
			2.3	-3.90800*	0.610338	9.69728e-09	-5.12261	-2.69339
			2.4	-4.07000*	0.610338	3.05329e-09	-5.28461	-2.85539
			2.5	-1.78000*	0.610338	0.00459304	-2.99461	-0.565388
			3.1	-1.48000*	0.610338	0.0175666	-2.69461	-0.265388
			3.2	-1.77000*	0.610338	0.00481556	-2.98461	-0.555388
			3.3	-9.08000*	0.610338	9.46974e-25	-10.2946	-7.86539
			3.4	-10.37800*	0.610338	2.73699e-28	-11.5926	-9.16339
			4.1	-6.86200*	0.610338	3.86469e-18	-8.07661	-5.64739
			4.2	-8.03000*	0.610338	1.0501e-21	-9.24461	-6.81539
			4.3	-3.79600*	0.610338	2.13944e-08	-5.01061	-2.58139
			4.4	-2.82800*	0.610338	1.37592e-05	-4.04261	-1.61339
			4.5	-1.088	0.610338	0.0784422	-2.30261	0.126612
		4.1	1.1	-0.406	0.610338	0.507833	-1.62061	0.808612
			1.2	1.64000*	0.610338	0.00876573	0.425388	2.85461
			1.3	-0.406	0.610338	0.507833	-1.62061	0.808612
			1.4	-1.07	0.610338	0.083411	-2.28461	0.144612
			1.5	2.69000*	0.610338	3.21909e-05	1.47539	3.90461
			2.1	1.73800*	0.610338	0.00559613	0.523388	2.95261
			2.2	-0.982	0.610338	0.111568	-2.19661	0.232612
			2.3	2.95400*	0.610338	6.21651e-06	1.73939	4.16861
			2.4	2.79200*	0.610338	1.72108e-05	1.57739	4.00661
			2.5	5.08200*	0.610338	1.85064e-12	3.86739	6.29661
			3.1	5.38200*	0.610338	2.0012e-13	4.16739	6.59661
			3.2	5.09200*	0.610338	1.71848e-12	3.87739	6.30661
			3.3	-2.21800*	0.610338	0.000491423	-3.43261	-1.00339
			3.4	-3.51600*	0.610338	1.4975e-07	-4.73061	-2.30139
			3.5	6.86200*	0.610338	3.86469e-18	5.64739	8.07661
			4.2	-1.168	0.610338	0.0592361	-2.38261	0.0466119
			4.3	3.06600*	0.610338	3.02598e-06	1.85139	4.28061
			4.4	4.03400*	0.610338	3.95142e-09	2.81939	5.24861
			4.5	5.77400*	0.610338	1.09682e-14	4.55939	6.98861
		4.2	1.1	0.762	0.610338	0.215494	-0.452612	1.97661
			1.2	2.80800*	0.610338	1.55839e-05	1.59339	4.02261
			1.3	0.762	0.610338	0.215494	-0.452612	1.97661
			1.4	0.098	0.610338	0.872839	-1.11661	1.31261
			1.5	3.85800*	0.610338	1.38173e-08	2.64339	5.07261
			2.1	2.90600*	0.610338	8.4306e-06	1.69139	4.12061
			2.2	0.186	0.610338	0.761349	-1.02861	1.40061
			2.3	4.12200*	0.610338	2.10176e-09	2.90739	5.33661
			2.4	3.96000*	0.610338	6.70101e-09	2.74539	5.17461
			2.5	6.25000*	0.610338	3.29517e-16	5.03539	7.46461
			3.1	6.55000*	0.610338	3.68975e-17	5.33539	7.76461
			3.2	6.26000*	0.610338	3.06239e-16	5.04539	7.47461
			3.3	-1.05	0.610338	0.0892336	-2.26461	0.164612
			3.4	-2.34800*	0.610338	0.000239095	-3.56261	-1.13339
			3.5	8.03000*	0.610338	1.0501e-21	6.81539	9.24461
			4.1	1.168	0.610338	0.0592361	-0.0466119	2.38261
			4.3	4.23400*	0.610338	9.36836e-10	3.01939	5.44861
			4.4	5.20200*	0.610338	7.60395e-13	3.98739	6.41661
			4.5	6.94200*	0.610338	2.17531e-18	5.72739	8.15661
		4.3	1.1	-3.47200*	0.610338	2.02351e-07	-4.68661	-2.25739
			1.2	-1.42600*	0.610338	0.0219732	-2.64061	-0.211388
			1.3	-3.47200*	0.610338	2.02351e-07	-4.68661	-2.25739
			1.4	-4.13600*	0.610338	1.90036e-09	-5.35061	-2.92139
			1.5	-0.376	0.610338	0.539609	-1.59061	0.838612
			2.1	-1.32800*	0.610338	0.032518	-2.54261	-0.113388
			2.2	-4.04800*	0.610338	3.57464e-09	-5.26261	-2.83339
			2.3	-0.112	0.610338	0.854866	-1.32661	1.10261
			2.4	-0.274	0.610338	0.654695	-1.48861	0.940612
			2.5	2.01600*	0.610338	0.0014315	0.801388	3.23061
			3.1	2.31600*	0.610338	0.000286133	1.10139	3.53061
			3.2	2.02600*	0.610338	0.00135975	0.811388	3.24061
			3.3	-5.28400*	0.610338	4.13951e-13	-6.49861	-4.06939
			3.4	-6.58200*	0.610338	2.92447e-17	-7.79661	-5.36739
			3.5	3.79600*	0.610338	2.13944e-08	2.58139	5.01061
			4.1	-3.06600*	0.610338	3.02598e-06	-4.28061	-1.85139
			4.2	-4.23400*	0.610338	9.36836e-10	-5.44861	-3.01939
			4.4	0.968	0.610338	0.116683	-0.246612	2.18261
			4.5	2.70800*	0.610338	2.88489e-05	1.49339	3.92261
		4.4	1.1	-4.44000*	0.610338	2.09534e-10	-5.65461	-3.22539
			1.2	-2.39400*	0.610338	0.000184228	-3.60861	-1.17939
			1.3	-4.44000*	0.610338	2.09534e-10	-5.65461	-3.22539
			1.4	-5.10400*	0.610338	1.57227e-12	-6.31861	-3.88939
			1.5	-1.34400*	0.610338	0.0305408	-2.55861	-0.129388
			2.1	-2.29600*	0.610338	0.000319886	-3.51061	-1.08139
			2.2	-5.01600*	0.610338	3.01728e-12	-6.23061	-3.80139
			2.3	-1.08	0.610338	0.0806194	-2.29461	0.134612
			2.4	-1.24200*	0.610338	0.0451693	-2.45661	-0.0273881
			2.5	1.048	0.610338	0.0898337	-0.166612	2.26261
			3.1	1.34800*	0.610338	0.0300632	0.133388	2.56261
			3.2	1.058	0.610338	0.0868657	-0.156612	2.27261
			3.3	-6.25200*	0.610338	3.24723e-16	-7.46661	-5.03739
			3.4	-7.55000*	0.610338	2.92002e-20	-8.76461	-6.33539
			3.5	2.82800*	0.610338	1.37592e-05	1.61339	4.04261
			4.1	-4.03400*	0.610338	3.95142e-09	-5.24861	-2.81939
			4.2	-5.20200*	0.610338	7.60395e-13	-6.41661	-3.98739
			4.3	-0.968	0.610338	0.116683	-2.18261	0.246612
			4.5	1.74000*	0.610338	0.00554413	0.525388	2.95461
		4.5	1.1	-6.18000*	0.610338	5.5057e-16	-7.39461	-4.96539
			1.2	-4.13400*	0.610338	1.92791e-09	-5.34861	-2.91939
			1.3	-6.18000*	0.610338	5.5057e-16	-7.39461	-4.96539
			1.4	-6.84400*	0.610338	4.39917e-18	-8.05861	-5.62939
			1.5	-3.08400*	0.610338	2.69226e-06	-4.29861	-1.86939
			2.1	-4.03600*	0.610338	3.89527e-09	-5.25061	-2.82139
			2.2	-6.75600*	0.610338	8.29658e-18	-7.97061	-5.54139
			2.3	-2.82000*	0.610338	1.44627e-05	-4.03461	-1.60539
			2.4	-2.98200*	0.610338	5.19862e-06	-4.19661	-1.76739
			2.5	-0.692	0.610338	0.260266	-1.90661	0.522612
			3.1	-0.392	0.610338	0.522536	-1.60661	0.822612
			3.2	-0.682	0.610338	0.267162	-1.89661	0.532612
			3.3	-7.99200*	0.610338	1.36272e-21	-9.20661	-6.77739
			3.4	-9.29000*	0.610338	2.43685e-25	-10.5046	-8.07539
			3.5	1.088	0.610338	0.0784422	-0.126612	2.30261
			4.1	-5.77400*	0.610338	1.09682e-14	-6.98861	-4.55939
			4.2	-6.94200*	0.610338	2.17531e-18	-8.15661	-5.72739
			4.3	-2.70800*	0.610338	2.88489e-05	-3.92261	-1.49339
			4.4	-1.74000*	0.610338	0.00554413	-2.95461	-0.525388
CP	LSD	1.1	1.2	-5.432	11.8171	0.646999	-28.9489	18.0849
			1.3	-184.65200*	11.8171	5.03298e-26	-208.169	-161.135
			1.4	33.42600*	11.8171	0.00590658	9.90914	56.9429
			1.5	-190.60200*	11.8171	7.28182e-27	-214.119	-167.085
			2.1	24.96800*	11.8171	0.0377303	1.45114	48.4849
			2.2	-40.77400*	11.8171	0.00089637	-64.2909	-17.2571
			2.3	-4.396	11.8171	0.710875	-27.9129	19.1209
			2.4	13.786	11.8171	0.246834	-9.73086	37.3029
			2.5	-13.27	11.8171	0.26482	-36.7869	10.2469
			3.1	62.23400*	11.8171	1.14514e-06	38.7171	85.7509
			3.2	68.87200*	11.8171	1.12873e-07	45.3551	92.3889
			3.3	-175.53600*	11.8171	1.03601e-24	-199.053	-152.019
			3.4	72.68400*	11.8171	2.87293e-08	49.1671	96.2009
			3.5	-178.35400*	11.8171	4.03455e-25	-201.871	-154.837
			4.1	4.204	11.8171	0.722961	-19.3129	27.7209
			4.2	29.17400*	11.8171	0.015688	5.65714	52.6909
			4.3	-2.646	11.8171	0.823397	-26.1629	20.8709
			4.4	58.78600*	11.8171	3.66907e-06	35.2691	82.3029
			4.5	-27.43800*	11.8171	0.0227837	-50.9549	-3.92114
		1.2	1.1	5.432	11.8171	0.646999	-18.0849	28.9489
			1.3	-179.22000*	11.8171	3.02386e-25	-202.737	-155.703
			1.4	38.85800*	11.8171	0.00149942	15.3411	62.3749
			1.5	-185.17000*	11.8171	4.24791e-26	-208.687	-161.653
			2.1	30.40000*	11.8171	0.0119447	6.88314	53.9169
			2.2	-35.34200*	11.8171	0.00369783	-58.8589	-11.8251
			2.3	1.036	11.8171	0.930359	-22.4809	24.5529
			2.4	19.218	11.8171	0.107823	-4.29886	42.7349
			2.5	-7.838	11.8171	0.509062	-31.3549	15.6789
			3.1	67.66600*	11.8171	1.73095e-07	44.1491	91.1829
			3.2	74.30400*	11.8171	1.59482e-08	50.7871	97.8209
			3.3	-170.10400*	11.8171	6.51207e-24	-193.621	-146.587
			3.4	78.11600*	11.8171	3.93511e-09	54.5991	101.633
			3.5	-172.92200*	11.8171	2.5009e-24	-196.439	-149.405
			4.1	9.636	11.8171	0.41725	-13.8809	33.1529
			4.2	34.60600*	11.8171	0.00443558	11.0891	58.1229
			4.3	2.786	11.8171	0.814222	-20.7309	26.3029
			4.4	64.21800*	11.8171	5.78529e-07	40.7011	87.7349
			4.5	-22.006	11.8171	0.0662451	-45.5229	1.51086
		1.3	1.1	184.65200*	11.8171	5.03298e-26	161.135	208.169
			1.2	179.22000*	11.8171	3.02386e-25	155.703	202.737
			1.4	218.07800*	11.8171	1.45859e-30	194.561	241.595
			1.5	-5.95	11.8171	0.615992	-29.4669	17.5669
			2.1	209.62000*	11.8171	1.86896e-29	186.103	233.137
			2.2	143.87800*	11.8171	6.72833e-20	120.361	167.395
			2.3	180.25600*	11.8171	2.14357e-25	156.739	203.773
			2.4	198.43800*	11.8171	5.9951e-28	174.921	221.955
			2.5	171.38200*	11.8171	4.21542e-24	147.865	194.899
			3.1	246.88600*	11.8171	3.85437e-34	223.369	270.403
			3.2	253.52400*	11.8171	6.33969e-35	230.007	277.041
			3.3	9.116	11.8171	0.44273	-14.4009	32.6329
			3.4	257.33600*	11.8171	2.28265e-35	233.819	280.853
			3.5	6.298	11.8171	0.595542	-17.2189	29.8149
			4.1	188.85600*	11.8171	1.27986e-26	165.339	212.373
			4.2	213.82600*	11.8171	5.21701e-30	190.309	237.343
			4.3	182.00600*	11.8171	1.20142e-25	158.489	205.523
			4.4	243.43800*	11.8171	9.97555e-34	219.921	266.955
			4.5	157.21400*	11.8171	5.68025e-22	133.697	180.731
		1.4	1.1	-33.42600*	11.8171	0.00590658	-56.9429	-9.90914
			1.2	-38.85800*	11.8171	0.00149942	-62.3749	-15.3411
			1.3	-218.07800*	11.8171	1.45859e-30	-241.595	-194.561
			1.5	-224.02800*	11.8171	2.51567e-31	-247.545	-200.511
			2.1	-8.458	11.8171	0.476236	-31.9749	15.0589
			2.2	-74.20000*	11.8171	1.65643e-08	-97.7169	-50.6831
			2.3	-37.82200*	11.8171	0.00196744	-61.3389	-14.3051
			2.4	-19.64	11.8171	0.100428	-43.1569	3.87686
			2.5	-46.69600*	11.8171	0.000166439	-70.2129	-23.1791
			3.1	28.80800*	11.8171	0.0169934	5.29114	52.3249
			3.2	35.44600*	11.8171	0.00360327	11.9291	58.9629
			3.3	-208.96200*	11.8171	2.2851e-29	-232.479	-185.445
			3.4	39.25800*	11.8171	0.00134845	15.7411	62.7749
			3.5	-211.78000*	11.8171	9.68649e-30	-235.297	-188.263
			4.1	-29.22200*	11.8171	0.0155236	-52.7389	-5.70514
			4.2	-4.252	11.8171	0.719933	-27.7689	19.2649
			4.3	-36.07200*	11.8171	0.00307983	-59.5889	-12.5551
			4.4	25.36000*	11.8171	0.034901	1.84314	48.8769
			4.5	-60.86400*	11.8171	1.82519e-06	-84.3809	-37.3471
		1.5	1.1	190.60200*	11.8171	7.28182e-27	167.085	214.119
			1.2	185.17000*	11.8171	4.24791e-26	161.653	208.687
			1.3	5.95	11.8171	0.615992	-17.5669	29.4669
			1.4	224.02800*	11.8171	2.51567e-31	200.511	247.545
			2.1	215.57000*	11.8171	3.08736e-30	192.053	239.087
			2.2	149.82800*	11.8171	7.84921e-21	126.311	173.345
			2.3	186.20600*	11.8171	3.02827e-26	162.689	209.723
			2.4	204.38800*	11.8171	9.34009e-29	180.871	227.905
			2.5	177.33200*	11.8171	5.67504e-25	153.815	200.849
			3.1	252.83600*	11.8171	7.63202e-35	229.319	276.353
			3.2	259.47400*	11.8171	1.29323e-35	235.957	282.991
			3.3	15.066	11.8171	0.206025	-8.45086	38.5829
			3.4	263.28600*	11.8171	4.73496e-36	239.769	286.803
			3.5	12.248	11.8171	0.30311	-11.2689	35.7649
			4.1	194.80600*	11.8171	1.89428e-27	171.289	218.323
			4.2	219.77600*	11.8171	8.80607e-31	196.259	243.293
			4.3	187.95600*	11.8171	1.71348e-26	164.439	211.473
			4.4	249.38800*	11.8171	1.94436e-34	225.871	272.905
			4.5	163.16400*	11.8171	7.08886e-23	139.647	186.681
		2.1	1.1	-24.96800*	11.8171	0.0377303	-48.4849	-1.45114
			1.2	-30.40000*	11.8171	0.0119447	-53.9169	-6.88314
			1.3	-209.62000*	11.8171	1.86896e-29	-233.137	-186.103
			1.4	8.458	11.8171	0.476236	-15.0589	31.9749
			1.5	-215.57000*	11.8171	3.08736e-30	-239.087	-192.053
			2.2	-65.74200*	11.8171	3.40412e-07	-89.2589	-42.2251
			2.3	-29.36400*	11.8171	0.0150463	-52.8809	-5.84714
			2.4	-11.182	11.8171	0.346869	-34.6989	12.3349
			2.5	-38.23800*	11.8171	0.00176511	-61.7549	-14.7211
			3.1	37.26600*	11.8171	0.00227183	13.7491	60.7829
			3.2	43.90400*	11.8171	0.000374443	20.3871	67.4209
			3.3	-200.50400*	11.8171	3.13239e-28	-224.021	-176.987
			3.4	47.71600*	11.8171	0.000122883	24.1991	71.2329
			3.5	-203.32200*	11.8171	1.30019e-28	-226.839	-179.805
			4.1	-20.764	11.8171	0.0827253	-44.2809	2.75286
			4.2	4.206	11.8171	0.722835	-19.3109	27.7229
			4.3	-27.61400*	11.8171	0.0219531	-51.1309	-4.09714
			4.4	33.81800*	11.8171	0.00537438	10.3011	57.3349
			4.5	-52.40600*	11.8171	2.90796e-05	-75.9229	-28.8891
		2.2	1.1	40.77400*	11.8171	0.00089637	17.2571	64.2909
			1.2	35.34200*	11.8171	0.00369783	11.8251	58.8589
			1.3	-143.87800*	11.8171	6.72833e-20	-167.395	-120.361
			1.4	74.20000*	11.8171	1.65643e-08	50.6831	97.7169
			1.5	-149.82800*	11.8171	7.84921e-21	-173.345	-126.311
			2.1	65.74200*	11.8171	3.40412e-07	42.2251	89.2589
			2.3	36.37800*	11.8171	0.00285051	12.8611	59.8949
			2.4	54.56000*	11.8171	1.4649e-05	31.0431	78.0769
			2.5	27.50400*	11.8171	0.022469	3.98714	51.0209
			3.1	103.00800*	11.8171	3.1645e-13	79.4911	126.525
			3.2	109.64600*	11.8171	2.4925e-14	86.1291	133.163
			3.3	-134.76200*	11.8171	1.9083e-18	-158.279	-111.245
			3.4	113.45800*	11.8171	5.81209e-15	89.9411	136.975
			3.5	-137.58000*	11.8171	6.74092e-19	-161.097	-114.063
			4.1	44.97800*	11.8171	0.000275069	21.4611	68.4949
			4.2	69.94800*	11.8171	7.69026e-08	46.4311	93.4649
			4.3	38.12800*	11.8171	0.00181662	14.6111	61.6449
			4.4	99.56000*	11.8171	1.18523e-12	76.0431	123.077
			4.5	13.336	11.8171	0.262469	-10.1809	36.8529
		2.3	1.1	4.396	11.8171	0.710875	-19.1209	27.9129
			1.2	-1.036	11.8171	0.930359	-24.5529	22.4809
			1.3	-180.25600*	11.8171	2.14357e-25	-203.773	-156.739
			1.4	37.82200*	11.8171	0.00196744	14.3051	61.3389
			1.5	-186.20600*	11.8171	3.02827e-26	-209.723	-162.689
			2.1	29.36400*	11.8171	0.0150463	5.84714	52.8809
			2.2	-36.37800*	11.8171	0.00285051	-59.8949	-12.8611
			2.4	18.182	11.8171	0.127845	-5.33486	41.6989
			2.5	-8.874	11.8171	0.45489	-32.3909	14.6429
			3.1	66.63000*	11.8171	2.49367e-07	43.1131	90.1469
			3.2	73.26800*	11.8171	2.32475e-08	49.7511	96.7849
			3.3	-171.14000*	11.8171	4.57675e-24	-194.657	-147.623
			3.4	77.08000*	11.8171	5.76687e-09	53.5631	100.597
			3.5	-173.95800*	11.8171	1.76232e-24	-197.475	-150.441
			4.1	8.6	11.8171	0.468887	-14.9169	32.1169
			4.2	33.57000*	11.8171	0.00570569	10.0531	57.0869
			4.3	1.75	11.8171	0.882644	-21.7669	25.2669
			4.4	63.18200*	11.8171	8.27272e-07	39.6651	86.6989
			4.5	-23.042	11.8171	0.0546939	-46.5589	0.474863
		2.4	1.1	-13.786	11.8171	0.246834	-37.3029	9.73086
			1.2	-19.218	11.8171	0.107823	-42.7349	4.29886
			1.3	-198.43800*	11.8171	5.9951e-28	-221.955	-174.921
			1.4	19.64	11.8171	0.100428	-3.87686	43.1569
			1.5	-204.38800*	11.8171	9.34009e-29	-227.905	-180.871
			2.1	11.182	11.8171	0.346869	-12.3349	34.6989
			2.2	-54.56000*	11.8171	1.4649e-05	-78.0769	-31.0431
			2.3	-18.182	11.8171	0.127845	-41.6989	5.33486
			2.5	-27.05600*	11.8171	0.0246828	-50.5729	-3.53914
			3.1	48.44800*	11.8171	9.86147e-05	24.9311	71.9649
			3.2	55.08600*	11.8171	1.23643e-05	31.5691	78.6029
			3.3	-189.32200*	11.8171	1.10072e-26	-212.839	-165.805
			3.4	58.89800*	11.8171	3.53454e-06	35.3811	82.4149
			3.5	-192.14000*	11.8171	4.4411e-27	-215.657	-168.623
			4.1	-9.582	11.8171	0.419854	-33.0989	13.9349
			4.2	15.388	11.8171	0.196593	-8.12886	38.9049
			4.3	-16.432	11.8171	0.168227	-39.9489	7.08486
			4.4	45.00000*	11.8171	0.000273324	21.4831	68.5169
			4.5	-41.22400*	11.8171	0.00079258	-64.7409	-17.7071
		2.5	1.1	13.27	11.8171	0.26482	-10.2469	36.7869
			1.2	7.838	11.8171	0.509062	-15.6789	31.3549
			1.3	-171.38200*	11.8171	4.21542e-24	-194.899	-147.865
			1.4	46.69600*	11.8171	0.000166439	23.1791	70.2129
			1.5	-177.33200*	11.8171	5.67504e-25	-200.849	-153.815
			2.1	38.23800*	11.8171	0.00176511	14.7211	61.7549
			2.2	-27.50400*	11.8171	0.022469	-51.0209	-3.98714
			2.3	8.874	11.8171	0.45489	-14.6429	32.3909
			2.4	27.05600*	11.8171	0.0246828	3.53914	50.5729
			3.1	75.50400*	11.8171	1.02873e-08	51.9871	99.0209
			3.2	82.14200*	11.8171	8.80846e-10	58.6251	105.659
			3.3	-162.26600*	11.8171	9.68523e-23	-185.783	-138.749
			3.4	85.95400*	11.8171	2.10455e-10	62.4371	109.471
			3.5	-165.08400*	11.8171	3.64622e-23	-188.601	-141.567
			4.1	17.474	11.8171	0.143147	-6.04286	40.9909
			4.2	42.44400*	11.8171	0.000565382	18.9271	65.9609
			4.3	10.624	11.8171	0.371333	-12.8929	34.1409
			4.4	72.05600*	11.8171	3.60534e-08	48.5391	95.5729
			4.5	-14.168	11.8171	0.234092	-37.6849	9.34886
		3.1	1.1	-62.23400*	11.8171	1.14514e-06	-85.7509	-38.7171
			1.2	-67.66600*	11.8171	1.73095e-07	-91.1829	-44.1491
			1.3	-246.88600*	11.8171	3.85437e-34	-270.403	-223.369
			1.4	-28.80800*	11.8171	0.0169934	-52.3249	-5.29114
			1.5	-252.83600*	11.8171	7.63202e-35	-276.353	-229.319
			2.1	-37.26600*	11.8171	0.00227183	-60.7829	-13.7491
			2.2	-103.00800*	11.8171	3.1645e-13	-126.525	-79.4911
			2.3	-66.63000*	11.8171	2.49367e-07	-90.1469	-43.1131
			2.4	-48.44800*	11.8171	9.86147e-05	-71.9649	-24.9311
			2.5	-75.50400*	11.8171	1.02873e-08	-99.0209	-51.9871
			3.2	6.638	11.8171	0.575873	-16.8789	30.1549
			3.3	-237.77000*	11.8171	4.85987e-33	-261.287	-214.253
			3.4	10.45	11.8171	0.37918	-13.0669	33.9669
			3.5	-240.58800*	11.8171	2.20467e-33	-264.105	-217.071
			4.1	-58.03000*	11.8171	4.71718e-06	-81.5469	-34.5131
			4.2	-33.06000*	11.8171	0.00644674	-56.5769	-9.54314
			4.3	-64.88000*	11.8171	4.5977e-07	-88.3969	-41.3631
			4.4	-3.448	11.8171	0.77121	-26.9649	20.0689
			4.5	-89.67200*	11.8171	5.15465e-11	-113.189	-66.1551
		3.2	1.1	-68.87200*	11.8171	1.12873e-07	-92.3889	-45.3551
			1.2	-74.30400*	11.8171	1.59482e-08	-97.8209	-50.7871
			1.3	-253.52400*	11.8171	6.33969e-35	-277.041	-230.007
			1.4	-35.44600*	11.8171	0.00360327	-58.9629	-11.9291
			1.5	-259.47400*	11.8171	1.29323e-35	-282.991	-235.957
			2.1	-43.90400*	11.8171	0.000374443	-67.4209	-20.3871
			2.2	-109.64600*	11.8171	2.4925e-14	-133.163	-86.1291
			2.3	-73.26800*	11.8171	2.32475e-08	-96.7849	-49.7511
			2.4	-55.08600*	11.8171	1.23643e-05	-78.6029	-31.5691
			2.5	-82.14200*	11.8171	8.80846e-10	-105.659	-58.6251
			3.1	-6.638	11.8171	0.575873	-30.1549	16.8789
			3.3	-244.40800*	11.8171	7.62692e-34	-267.925	-220.891
			3.4	3.812	11.8171	0.747853	-19.7049	27.3289
			3.5	-247.22600*	11.8171	3.51113e-34	-270.743	-223.709
			4.1	-64.66800*	11.8171	4.94926e-07	-88.1849	-41.1511
			4.2	-39.69800*	11.8171	0.00119894	-63.2149	-16.1811
			4.3	-71.51800*	11.8171	4.3774e-08	-95.0349	-48.0011
			4.4	-10.086	11.8171	0.395927	-33.6029	13.4309
			4.5	-96.31000*	11.8171	4.1092e-12	-119.827	-72.7931
		3.3	1.1	175.53600*	11.8171	1.03601e-24	152.019	199.053
			1.2	170.10400*	11.8171	6.51207e-24	146.587	193.621
			1.3	-9.116	11.8171	0.44273	-32.6329	14.4009
			1.4	208.96200*	11.8171	2.2851e-29	185.445	232.479
			1.5	-15.066	11.8171	0.206025	-38.5829	8.45086
			2.1	200.50400*	11.8171	3.13239e-28	176.987	224.021
			2.2	134.76200*	11.8171	1.9083e-18	111.245	158.279
			2.3	171.14000*	11.8171	4.57675e-24	147.623	194.657
			2.4	189.32200*	11.8171	1.10072e-26	165.805	212.839
			2.5	162.26600*	11.8171	9.68523e-23	138.749	185.783
			3.1	237.77000*	11.8171	4.85987e-33	214.253	261.287
			3.2	244.40800*	11.8171	7.62692e-34	220.891	267.925
			3.4	248.22000*	11.8171	2.67452e-34	224.703	271.737
			3.5	-2.818	11.8171	0.812129	-26.3349	20.6989
			4.1	179.74000*	11.8171	2.54395e-25	156.223	203.257
			4.2	204.71000*	11.8171	8.45365e-29	181.193	228.227
			4.3	172.89000*	11.8171	2.52812e-24	149.373	196.407
			4.4	234.32200*	11.8171	1.28945e-32	210.805	257.839
			4.5	148.09800*	11.8171	1.46162e-20	124.581	171.615
		3.4	1.1	-72.68400*	11.8171	2.87293e-08	-96.2009	-49.1671
			1.2	-78.11600*	11.8171	3.93511e-09	-101.633	-54.5991
			1.3	-257.33600*	11.8171	2.28265e-35	-280.853	-233.819
			1.4	-39.25800*	11.8171	0.00134845	-62.7749	-15.7411
			1.5	-263.28600*	11.8171	4.73496e-36	-286.803	-239.769
			2.1	-47.71600*	11.8171	0.000122883	-71.2329	-24.1991
			2.2	-113.45800*	11.8171	5.81209e-15	-136.975	-89.9411
			2.3	-77.08000*	11.8171	5.76687e-09	-100.597	-53.5631
			2.4	-58.89800*	11.8171	3.53454e-06	-82.4149	-35.3811
			2.5	-85.95400*	11.8171	2.10455e-10	-109.471	-62.4371
			3.1	-10.45	11.8171	0.37918	-33.9669	13.0669
			3.2	-3.812	11.8171	0.747853	-27.3289	19.7049
			3.3	-248.22000*	11.8171	2.67452e-34	-271.737	-224.703
			3.5	-251.03800*	11.8171	1.24147e-34	-274.555	-227.521
			4.1	-68.48000*	11.8171	1.29741e-07	-91.9969	-44.9631
			4.2	-43.51000*	11.8171	0.00041883	-67.0269	-19.9931
			4.3	-75.33000*	11.8171	1.09639e-08	-98.8469	-51.8131
			4.4	-13.898	11.8171	0.243048	-37.4149	9.61886
			4.5	-100.12200*	11.8171	9.55773e-13	-123.639	-76.6051
		3.5	1.1	178.35400*	11.8171	4.03455e-25	154.837	201.871
			1.2	172.92200*	11.8171	2.5009e-24	149.405	196.439
			1.3	-6.298	11.8171	0.595542	-29.8149	17.2189
			1.4	211.78000*	11.8171	9.68649e-30	188.263	235.297
			1.5	-12.248	11.8171	0.30311	-35.7649	11.2689
			2.1	203.32200*	11.8171	1.30019e-28	179.805	226.839
			2.2	137.58000*	11.8171	6.74092e-19	114.063	161.097
			2.3	173.95800*	11.8171	1.76232e-24	150.441	197.475
			2.4	192.14000*	11.8171	4.4411e-27	168.623	215.657
			2.5	165.08400*	11.8171	3.64622e-23	141.567	188.601
			3.1	240.58800*	11.8171	2.20467e-33	217.071	264.105
			3.2	247.22600*	11.8171	3.51113e-34	223.709	270.743
			3.3	2.818	11.8171	0.812129	-20.6989	26.3349
			3.4	251.03800*	11.8171	1.24147e-34	227.521	274.555
			4.1	182.55800*	11.8171	1.00147e-25	159.041	206.075
			4.2	207.52800*	11.8171	3.546e-29	184.011	231.045
			4.3	175.70800*	11.8171	9.77857e-25	152.191	199.225
			4.4	237.14000*	11.8171	5.80424e-33	213.623	260.657
			4.5	150.91600*	11.8171	5.3158e-21	127.399	174.433
		4.1	1.1	-4.204	11.8171	0.722961	-27.7209	19.3129
			1.2	-9.636	11.8171	0.41725	-33.1529	13.8809
			1.3	-188.85600*	11.8171	1.27986e-26	-212.373	-165.339
			1.4	29.22200*	11.8171	0.0155236	5.70514	52.7389
			1.5	-194.80600*	11.8171	1.89428e-27	-218.323	-171.289
			2.1	20.764	11.8171	0.0827253	-2.75286	44.2809
			2.2	-44.97800*	11.8171	0.000275069	-68.4949	-21.4611
			2.3	-8.6	11.8171	0.468887	-32.1169	14.9169
			2.4	9.582	11.8171	0.419854	-13.9349	33.0989
			2.5	-17.474	11.8171	0.143147	-40.9909	6.04286
			3.1	58.03000*	11.8171	4.71718e-06	34.5131	81.5469
			3.2	64.66800*	11.8171	4.94926e-07	41.1511	88.1849
			3.3	-179.74000*	11.8171	2.54395e-25	-203.257	-156.223
			3.4	68.48000*	11.8171	1.29741e-07	44.9631	91.9969
			3.5	-182.55800*	11.8171	1.00147e-25	-206.075	-159.041
			4.2	24.97000*	11.8171	0.0377154	1.45314	48.4869
			4.3	-6.85	11.8171	0.563769	-30.3669	16.6669
			4.4	54.58200*	11.8171	1.45457e-05	31.0651	78.0989
			4.5	-31.64200*	11.8171	0.00899425	-55.1589	-8.12514
		4.2	1.1	-29.17400*	11.8171	0.015688	-52.6909	-5.65714
			1.2	-34.60600*	11.8171	0.00443558	-58.1229	-11.0891
			1.3	-213.82600*	11.8171	5.21701e-30	-237.343	-190.309
			1.4	4.252	11.8171	0.719933	-19.2649	27.7689
			1.5	-219.77600*	11.8171	8.80607e-31	-243.293	-196.259
			2.1	-4.206	11.8171	0.722835	-27.7229	19.3109
			2.2	-69.94800*	11.8171	7.69026e-08	-93.4649	-46.4311
			2.3	-33.57000*	11.8171	0.00570569	-57.0869	-10.0531
			2.4	-15.388	11.8171	0.196593	-38.9049	8.12886
			2.5	-42.44400*	11.8171	0.000565382	-65.9609	-18.9271
			3.1	33.06000*	11.8171	0.00644674	9.54314	56.5769
			3.2	39.69800*	11.8171	0.00119894	16.1811	63.2149
			3.3	-204.71000*	11.8171	8.45365e-29	-228.227	-181.193
			3.4	43.51000*	11.8171	0.00041883	19.9931	67.0269
			3.5	-207.52800*	11.8171	3.546e-29	-231.045	-184.011
			4.1	-24.97000*	11.8171	0.0377154	-48.4869	-1.45314
			4.3	-31.82000*	11.8171	0.00863059	-55.3369	-8.30314
			4.4	29.61200*	11.8171	0.0142443	6.09514	53.1289
			4.5	-56.61200*	11.8171	7.52598e-06	-80.1289	-33.0951
		4.3	1.1	2.646	11.8171	0.823397	-20.8709	26.1629
			1.2	-2.786	11.8171	0.814222	-26.3029	20.7309
			1.3	-182.00600*	11.8171	1.20142e-25	-205.523	-158.489
			1.4	36.07200*	11.8171	0.00307983	12.5551	59.5889
			1.5	-187.95600*	11.8171	1.71348e-26	-211.473	-164.439
			2.1	27.61400*	11.8171	0.0219531	4.09714	51.1309
			2.2	-38.12800*	11.8171	0.00181662	-61.6449	-14.6111
			2.3	-1.75	11.8171	0.882644	-25.2669	21.7669
			2.4	16.432	11.8171	0.168227	-7.08486	39.9489
			2.5	-10.624	11.8171	0.371333	-34.1409	12.8929
			3.1	64.88000*	11.8171	4.5977e-07	41.3631	88.3969
			3.2	71.51800*	11.8171	4.3774e-08	48.0011	95.0349
			3.3	-172.89000*	11.8171	2.52812e-24	-196.407	-149.373
			3.4	75.33000*	11.8171	1.09639e-08	51.8131	98.8469
			3.5	-175.70800*	11.8171	9.77857e-25	-199.225	-152.191
			4.1	6.85	11.8171	0.563769	-16.6669	30.3669
			4.2	31.82000*	11.8171	0.00863059	8.30314	55.3369
			4.4	61.43200*	11.8171	1.50525e-06	37.9151	84.9489
			4.5	-24.79200*	11.8171	0.039064	-48.3089	-1.27514
		4.4	1.1	-58.78600*	11.8171	3.66907e-06	-82.3029	-35.2691
			1.2	-64.21800*	11.8171	5.78529e-07	-87.7349	-40.7011
			1.3	-243.43800*	11.8171	9.97555e-34	-266.955	-219.921
			1.4	-25.36000*	11.8171	0.034901	-48.8769	-1.84314
			1.5	-249.38800*	11.8171	1.94436e-34	-272.905	-225.871
			2.1	-33.81800*	11.8171	0.00537438	-57.3349	-10.3011
			2.2	-99.56000*	11.8171	1.18523e-12	-123.077	-76.0431
			2.3	-63.18200*	11.8171	8.27272e-07	-86.6989	-39.6651
			2.4	-45.00000*	11.8171	0.000273324	-68.5169	-21.4831
			2.5	-72.05600*	11.8171	3.60534e-08	-95.5729	-48.5391
			3.1	3.448	11.8171	0.77121	-20.0689	26.9649
			3.2	10.086	11.8171	0.395927	-13.4309	33.6029
			3.3	-234.32200*	11.8171	1.28945e-32	-257.839	-210.805
			3.4	13.898	11.8171	0.243048	-9.61886	37.4149
			3.5	-237.14000*	11.8171	5.80424e-33	-260.657	-213.623
			4.1	-54.58200*	11.8171	1.45457e-05	-78.0989	-31.0651
			4.2	-29.61200*	11.8171	0.0142443	-53.1289	-6.09514
			4.3	-61.43200*	11.8171	1.50525e-06	-84.9489	-37.9151
			4.5	-86.22400*	11.8171	1.90076e-10	-109.741	-62.7071
		4.5	1.1	27.43800*	11.8171	0.0227837	3.92114	50.9549
			1.2	22.006	11.8171	0.0662451	-1.51086	45.5229
			1.3	-157.21400*	11.8171	5.68025e-22	-180.731	-133.697
			1.4	60.86400*	11.8171	1.82519e-06	37.3471	84.3809
			1.5	-163.16400*	11.8171	7.08886e-23	-186.681	-139.647
			2.1	52.40600*	11.8171	2.90796e-05	28.8891	75.9229
			2.2	-13.336	11.8171	0.262469	-36.8529	10.1809
			2.3	23.042	11.8171	0.0546939	-0.474863	46.5589
			2.4	41.22400*	11.8171	0.00079258	17.7071	64.7409
			2.5	14.168	11.8171	0.234092	-9.34886	37.6849
			3.1	89.67200*	11.8171	5.15465e-11	66.1551	113.189
			3.2	96.31000*	11.8171	4.1092e-12	72.7931	119.827
			3.3	-148.09800*	11.8171	1.46162e-20	-171.615	-124.581
			3.4	100.12200*	11.8171	9.55773e-13	76.6051	123.639
			3.5	-150.91600*	11.8171	5.3158e-21	-174.433	-127.399
			4.1	31.64200*	11.8171	0.00899425	8.12514	55.1589
			4.2	56.61200*	11.8171	7.52598e-06	33.0951	80.1289
			4.3	24.79200*	11.8171	0.039064	1.27514	48.3089
			4.4	86.22400*	11.8171	1.90076e-10	62.7071	109.741
SS	LSD	1.1	1.2	27.76600*	6.9674	0.000147973	13.9004	41.6316
			1.3	-31.79000*	6.9674	1.79982e-05	-45.6556	-17.9244
			1.4	160.09400*	6.9674	5.58734e-37	146.228	173.96
			1.5	191.37400*	6.9674	1.73047e-42	177.508	205.24
			2.1	5.266	6.9674	0.451985	-8.59957	19.1316
			2.2	23.92000*	6.9674	0.000947585	10.0544	37.7856
			2.3	9.038	6.9674	0.198296	-4.82757	22.9036
			2.4	-43.15400*	6.9674	2.38987e-08	-57.0196	-29.2884
			2.5	-29.07200*	6.9674	7.59724e-05	-42.9376	-15.2064
			3.1	-9.542	6.9674	0.174669	-23.4076	4.32357
			3.2	-59.16800*	6.9674	8.74992e-13	-73.0336	-45.3024
			3.3	-62.41400*	6.9674	1.06222e-13	-76.2796	-48.5484
			3.4	165.13800*	6.9674	6.39477e-38	151.272	179.004
			3.5	174.03200*	6.9674	1.57635e-39	160.166	187.898
			4.1	-14.33800*	6.9674	0.0428592	-28.2036	-0.472435
			4.2	0.37	6.9674	0.957781	-13.4956	14.2356
			4.3	-14.04400*	6.9674	0.0471916	-27.9096	-0.178435
			4.4	-61.89400*	6.9674	1.48903e-13	-75.7596	-48.0284
			4.5	-12.2	6.9674	0.0837769	-26.0656	1.66557
		1.2	1.1	-27.76600*	6.9674	0.000147973	-41.6316	-13.9004
			1.3	-59.55600*	6.9674	6.80075e-13	-73.4216	-45.6904
			1.4	132.32800*	6.9674	2.23214e-31	118.462	146.194
			1.5	163.60800*	6.9674	1.22765e-37	149.742	177.474
			2.1	-22.50000*	6.9674	0.00180083	-36.3656	-8.63443
			2.2	-3.846	6.9674	0.582488	-17.7116	10.0196
			2.3	-18.72800*	6.9674	0.00874382	-32.5936	-4.86243
			2.4	-70.92000*	6.9674	4.33669e-16	-84.7856	-57.0544
			2.5	-56.83800*	6.9674	3.96905e-12	-70.7036	-42.9724
			3.1	-37.30800*	6.9674	8.00745e-07	-51.1736	-23.4424
			3.2	-86.93400*	6.9674	1.84907e-20	-100.8	-73.0684
			3.3	-90.18000*	6.9674	2.57136e-21	-104.046	-76.3144
			3.4	137.37200*	6.9674	1.88385e-32	123.506	151.238
			3.5	146.26600*	6.9674	2.78176e-34	132.4	160.132
			4.1	-42.10400*	6.9674	4.54936e-08	-55.9696	-28.2384
			4.2	-27.39600*	6.9674	0.000178166	-41.2616	-13.5304
			4.3	-41.81000*	6.9674	5.44294e-08	-55.6756	-27.9444
			4.4	-89.66000*	6.9674	3.5211e-21	-103.526	-75.7944
			4.5	-39.96600*	6.9674	1.65974e-07	-53.8316	-26.1004
		1.3	1.1	31.79000*	6.9674	1.79982e-05	17.9244	45.6556
			1.2	59.55600*	6.9674	6.80075e-13	45.6904	73.4216
			1.4	191.88400*	6.9674	1.42703e-42	178.018	205.75
			1.5	223.16400*	6.9674	2.18688e-47	209.298	237.03
			2.1	37.05600*	6.9674	9.2749e-07	23.1904	50.9216
			2.2	55.71000*	6.9674	8.24222e-12	41.8444	69.5756
			2.3	40.82800*	6.9674	9.87733e-08	26.9624	54.6936
			2.4	-11.364	6.9674	0.106816	-25.2296	2.50157
			2.5	2.718	6.9674	0.697497	-11.1476	16.5836
			3.1	22.24800*	6.9674	0.00201293	8.38243	36.1136
			3.2	-27.37800*	6.9674	0.000179777	-41.2436	-13.5124
			3.3	-30.62400*	6.9674	3.36635e-05	-44.4896	-16.7584
			3.4	196.92800*	6.9674	2.1674e-43	183.062	210.794
			3.5	205.82200*	6.9674	8.5859e-45	191.956	219.688
			4.1	17.45200*	6.9674	0.0142832	3.58643	31.3176
			4.2	32.16000*	6.9674	1.47181e-05	18.2944	46.0256
			4.3	17.74600*	6.9674	0.0127822	3.88043	31.6116
			4.4	-30.10400*	6.9674	4.43305e-05	-43.9696	-16.2384
			4.5	19.59000*	6.9674	0.00619658	5.72443	33.4556
		1.4	1.1	-160.09400*	6.9674	5.58734e-37	-173.96	-146.228
			1.2	-132.32800*	6.9674	2.23214e-31	-146.194	-118.462
			1.3	-191.88400*	6.9674	1.42703e-42	-205.75	-178.018
			1.5	31.28000*	6.9674	2.37038e-05	17.4144	45.1456
			2.1	-154.82800*	6.9674	5.67204e-36	-168.694	-140.962
			2.2	-136.17400*	6.9674	3.37043e-32	-150.04	-122.308
			2.3	-151.05600*	6.9674	3.09105e-35	-164.922	-137.19
			2.4	-203.24800*	6.9674	2.15941e-44	-217.114	-189.382
			2.5	-189.16600*	6.9674	4.0065e-42	-203.032	-175.3
			3.1	-169.63600*	6.9674	9.6483e-39	-183.502	-155.77
			3.2	-219.26200*	6.9674	8.0941e-47	-233.128	-205.396
			3.3	-222.50800*	6.9674	2.7213e-47	-236.374	-208.642
			3.4	5.044	6.9674	0.471212	-8.82157	18.9096
			3.5	13.93800*	6.9674	0.0488432	0.0724346	27.8036
			4.1	-174.43200*	6.9674	1.33914e-39	-188.298	-160.566
			4.2	-159.72400*	6.9674	6.56334e-37	-173.59	-145.858
			4.3	-174.13800*	6.9674	1.50963e-39	-188.004	-160.272
			4.4	-221.98800*	6.9674	3.23753e-47	-235.854	-208.122
			4.5	-172.29400*	6.9674	3.21269e-39	-186.16	-158.428
		1.5	1.1	-191.37400*	6.9674	1.73047e-42	-205.24	-177.508
			1.2	-163.60800*	6.9674	1.22765e-37	-177.474	-149.742
			1.3	-223.16400*	6.9674	2.18688e-47	-237.03	-209.298
			1.4	-31.28000*	6.9674	2.37038e-05	-45.1456	-17.4144
			2.1	-186.10800*	6.9674	1.29847e-41	-199.974	-172.242
			2.2	-167.45400*	6.9674	2.4033e-38	-181.32	-153.588
			2.3	-182.33600*	6.9674	5.65811e-41	-196.202	-168.47
			2.4	-234.52800*	6.9674	5.39472e-49	-248.394	-220.662
			2.5	-220.44600*	6.9674	5.43008e-47	-234.312	-206.58
			3.1	-200.91600*	6.9674	5.02203e-44	-214.782	-187.05
			3.2	-250.54200*	6.9674	3.78203e-51	-264.408	-236.676
			3.3	-253.78800*	6.9674	1.4319e-51	-267.654	-239.922
			3.4	-26.23600*	6.9674	0.000315904	-40.1016	-12.3704
			3.5	-17.34200*	6.9674	0.0148843	-31.2076	-3.47643
			4.1	-205.71200*	6.9674	8.9293e-45	-219.578	-191.846
			4.2	-191.00400*	6.9674	1.99078e-42	-204.87	-177.138
			4.3	-205.41800*	6.9674	9.91691e-45	-219.284	-191.552
			4.4	-253.26800*	6.9674	1.67172e-51	-267.134	-239.402
			4.5	-203.57400*	6.9674	1.92031e-44	-217.44	-189.708
		2.1	1.1	-5.266	6.9674	0.451985	-19.1316	8.59957
			1.2	22.50000*	6.9674	0.00180083	8.63443	36.3656
			1.3	-37.05600*	6.9674	9.2749e-07	-50.9216	-23.1904
			1.4	154.82800*	6.9674	5.67204e-36	140.962	168.694
			1.5	186.10800*	6.9674	1.29847e-41	172.242	199.974
			2.2	18.65400*	6.9674	0.00900186	4.78843	32.5196
			2.3	3.772	6.9674	0.589751	-10.0936	17.6376
			2.4	-48.42000*	6.9674	8.87013e-10	-62.2856	-34.5544
			2.5	-34.33800*	6.9674	4.40071e-06	-48.2036	-20.4724
			3.1	-14.80800*	6.9674	0.0366447	-28.6736	-0.942435
			3.2	-64.43400*	6.9674	2.86249e-14	-78.2996	-50.5684
			3.3	-67.68000*	6.9674	3.49862e-15	-81.5456	-53.8144
			3.4	159.87200*	6.9674	6.15379e-37	146.006	173.738
			3.5	168.76600*	6.9674	1.38681e-38	154.9	182.632
			4.1	-19.60400*	6.9674	0.0061615	-33.4696	-5.73843
			4.2	-4.896	6.9674	0.484282	-18.7616	8.96957
			4.3	-19.31000*	6.9674	0.00693769	-33.1756	-5.44443
			4.4	-67.16000*	6.9674	4.89644e-15	-81.0256	-53.2944
			4.5	-17.46600*	6.9674	0.0142083	-31.3316	-3.60043
		2.2	1.1	-23.92000*	6.9674	0.000947585	-37.7856	-10.0544
			1.2	3.846	6.9674	0.582488	-10.0196	17.7116
			1.3	-55.71000*	6.9674	8.24222e-12	-69.5756	-41.8444
			1.4	136.17400*	6.9674	3.37043e-32	122.308	150.04
			1.5	167.45400*	6.9674	2.4033e-38	153.588	181.32
			2.1	-18.65400*	6.9674	0.00900186	-32.5196	-4.78843
			2.3	-14.88200*	6.9674	0.0357412	-28.7476	-1.01643
			2.4	-67.07400*	6.9674	5.17648e-15	-80.9396	-53.2084
			2.5	-52.99200*	6.9674	4.76742e-11	-66.8576	-39.1264
			3.1	-33.46200*	6.9674	7.18466e-06	-47.3276	-19.5964
			3.2	-83.08800*	6.9674	1.97673e-19	-96.9536	-69.2224
			3.3	-86.33400*	6.9674	2.67003e-20	-100.2	-72.4684
			3.4	141.21800*	6.9674	2.97705e-33	127.352	155.084
			3.5	150.11200*	6.9674	4.74733e-35	136.246	163.978
			4.1	-38.25800*	6.9674	4.585e-07	-52.1236	-24.3924
			4.2	-23.55000*	6.9674	0.00112281	-37.4156	-9.68443
			4.3	-37.96400*	6.9674	5.45183e-07	-51.8296	-24.0984
			4.4	-85.81400*	6.9674	3.67363e-20	-99.6796	-71.9484
			4.5	-36.12000*	6.9674	1.59488e-06	-49.9856	-22.2544
		2.3	1.1	-9.038	6.9674	0.198296	-22.9036	4.82757
			1.2	18.72800*	6.9674	0.00874382	4.86243	32.5936
			1.3	-40.82800*	6.9674	9.87733e-08	-54.6936	-26.9624
			1.4	151.05600*	6.9674	3.09105e-35	137.19	164.922
			1.5	182.33600*	6.9674	5.65811e-41	168.47	196.202
			2.1	-3.772	6.9674	0.589751	-17.6376	10.0936
			2.2	14.88200*	6.9674	0.0357412	1.01643	28.7476
			2.4	-52.19200*	6.9674	7.97562e-11	-66.0576	-38.3264
			2.5	-38.11000*	6.9674	5.00294e-07	-51.9756	-24.2444
			3.1	-18.58000*	6.9674	0.0092668	-32.4456	-4.71443
			3.2	-68.20600*	6.9674	2.49084e-15	-82.0716	-54.3404
			3.3	-71.45200*	6.9674	3.08185e-16	-85.3176	-57.5864
			3.4	156.10000*	6.9674	3.22362e-36	142.234	169.966
			3.5	164.99400*	6.9674	6.79828e-38	151.128	178.86
			4.1	-23.37600*	6.9674	0.00121538	-37.2416	-9.51043
			4.2	-8.668	6.9674	0.217103	-22.5336	5.19757
			4.3	-23.08200*	6.9674	0.00138829	-36.9476	-9.21643
			4.4	-70.93200*	6.9674	4.30339e-16	-84.7976	-57.0664
			4.5	-21.23800*	6.9674	0.00311969	-35.1036	-7.37243
		2.4	1.1	43.15400*	6.9674	2.38987e-08	29.2884	57.0196
			1.2	70.92000*	6.9674	4.33669e-16	57.0544	84.7856
			1.3	11.364	6.9674	0.106816	-2.50157	25.2296
			1.4	203.24800*	6.9674	2.15941e-44	189.382	217.114
			1.5	234.52800*	6.9674	5.39472e-49	220.662	248.394
			2.1	48.42000*	6.9674	8.87013e-10	34.5544	62.2856
			2.2	67.07400*	6.9674	5.17648e-15	53.2084	80.9396
			2.3	52.19200*	6.9674	7.97562e-11	38.3264	66.0576
			2.5	14.08200*	6.9674	0.0466113	0.216435	27.9476
			3.1	33.61200*	6.9674	6.60906e-06	19.7464	47.4776
			3.2	-16.01400*	6.9674	0.0241487	-29.8796	-2.14843
			3.3	-19.26000*	6.9674	0.00707827	-33.1256	-5.39443
			3.4	208.29200*	6.9674	3.57544e-45	194.426	222.158
			3.5	217.18600*	6.9674	1.63709e-46	203.32	231.052
			4.1	28.81600*	6.9674	8.66951e-05	14.9504	42.6816
			4.2	43.52400*	6.9674	1.90261e-08	29.6584	57.3896
			4.3	29.11000*	6.9674	7.44939e-05	15.2444	42.9756
			4.4	-18.74000*	6.9674	0.00870262	-32.6056	-4.87443
			4.5	30.95400*	6.9674	2.82316e-05	17.0884	44.8196
		2.5	1.1	29.07200*	6.9674	7.59724e-05	15.2064	42.9376
			1.2	56.83800*	6.9674	3.96905e-12	42.9724	70.7036
			1.3	-2.718	6.9674	0.697497	-16.5836	11.1476
			1.4	189.16600*	6.9674	4.0065e-42	175.3	203.032
			1.5	220.44600*	6.9674	5.43008e-47	206.58	234.312
			2.1	34.33800*	6.9674	4.40071e-06	20.4724	48.2036
			2.2	52.99200*	6.9674	4.76742e-11	39.1264	66.8576
			2.3	38.11000*	6.9674	5.00294e-07	24.2444	51.9756
			2.4	-14.08200*	6.9674	0.0466113	-27.9476	-0.216435
			3.1	19.53000*	6.9674	0.00634899	5.66443	33.3956
			3.2	-30.09600*	6.9674	4.45177e-05	-43.9616	-16.2304
			3.3	-33.34200*	6.9674	7.68004e-06	-47.2076	-19.4764
			3.4	194.21000*	6.9674	5.95439e-43	180.344	208.076
			3.5	203.10400*	6.9674	2.2744e-44	189.238	216.97
			4.1	14.73400*	6.9674	0.037568	0.868435	28.5996
			4.2	29.44200*	6.9674	6.27032e-05	15.5764	43.3076
			4.3	15.02800*	6.9674	0.0340151	1.16243	28.8936
			4.4	-32.82200*	6.9674	1.0239e-05	-46.6876	-18.9564
			4.5	16.87200*	6.9674	0.0177165	3.00643	30.7376
		3.1	1.1	9.542	6.9674	0.174669	-4.32357	23.4076
			1.2	37.30800*	6.9674	8.00745e-07	23.4424	51.1736
			1.3	-22.24800*	6.9674	0.00201293	-36.1136	-8.38243
			1.4	169.63600*	6.9674	9.6483e-39	155.77	183.502
			1.5	200.91600*	6.9674	5.02203e-44	187.05	214.782
			2.1	14.80800*	6.9674	0.0366447	0.942435	28.6736
			2.2	33.46200*	6.9674	7.18466e-06	19.5964	47.3276
			2.3	18.58000*	6.9674	0.0092668	4.71443	32.4456
			2.4	-33.61200*	6.9674	6.60906e-06	-47.4776	-19.7464
			2.5	-19.53000*	6.9674	0.00634899	-33.3956	-5.66443
			3.2	-49.62600*	6.9674	4.12092e-10	-63.4916	-35.7604
			3.3	-52.87200*	6.9674	5.15033e-11	-66.7376	-39.0064
			3.4	174.68000*	6.9674	1.21053e-39	160.814	188.546
			3.5	183.57400*	6.9674	3.4811e-41	169.708	197.44
			4.1	-4.796	6.9674	0.493224	-18.6616	9.06957
			4.2	9.912	6.9674	0.158732	-3.95357	23.7776
			4.3	-4.502	6.9674	0.52003	-18.3676	9.36357
			4.4	-52.35200*	6.9674	7.19624e-11	-66.2176	-38.4864
			4.5	-2.658	6.9674	0.70385	-16.5236	11.2076
		3.2	1.1	59.16800*	6.9674	8.74992e-13	45.3024	73.0336
			1.2	86.93400*	6.9674	1.84907e-20	73.0684	100.8
			1.3	27.37800*	6.9674	0.000179777	13.5124	41.2436
			1.4	219.26200*	6.9674	8.0941e-47	205.396	233.128
			1.5	250.54200*	6.9674	3.78203e-51	236.676	264.408
			2.1	64.43400*	6.9674	2.86249e-14	50.5684	78.2996
			2.2	83.08800*	6.9674	1.97673e-19	69.2224	96.9536
			2.3	68.20600*	6.9674	2.49084e-15	54.3404	82.0716
			2.4	16.01400*	6.9674	0.0241487	2.14843	29.8796
			2.5	30.09600*	6.9674	4.45177e-05	16.2304	43.9616
			3.1	49.62600*	6.9674	4.12092e-10	35.7604	63.4916
			3.3	-3.246	6.9674	0.642564	-17.1116	10.6196
			3.4	224.30600*	6.9674	1.49657e-47	210.44	238.172
			3.5	233.20000*	6.9674	8.24783e-49	219.334	247.066
			4.1	44.83000*	6.9674	8.4694e-09	30.9644	58.6956
			4.2	59.53800*	6.9674	6.88073e-13	45.6724	73.4036
			4.3	45.12400*	6.9674	7.05219e-09	31.2584	58.9896
			4.4	-2.726	6.9674	0.696652	-16.5916	11.1396
			4.5	46.96800*	6.9674	2.2205e-09	33.1024	60.8336
		3.3	1.1	62.41400*	6.9674	1.06222e-13	48.5484	76.2796
			1.2	90.18000*	6.9674	2.57136e-21	76.3144	104.046
			1.3	30.62400*	6.9674	3.36635e-05	16.7584	44.4896
			1.4	222.50800*	6.9674	2.7213e-47	208.642	236.374
			1.5	253.78800*	6.9674	1.4319e-51	239.922	267.654
			2.1	67.68000*	6.9674	3.49862e-15	53.8144	81.5456
			2.2	86.33400*	6.9674	2.67003e-20	72.4684	100.2
			2.3	71.45200*	6.9674	3.08185e-16	57.5864	85.3176
			2.4	19.26000*	6.9674	0.00707827	5.39443	33.1256
			2.5	33.34200*	6.9674	7.68004e-06	19.4764	47.2076
			3.1	52.87200*	6.9674	5.15033e-11	39.0064	66.7376
			3.2	3.246	6.9674	0.642564	-10.6196	17.1116
			3.4	227.55200*	6.9674	5.13787e-48	213.686	241.418
			3.5	236.44600*	6.9674	2.9328e-49	222.58	250.312
			4.1	48.07600*	6.9674	1.10303e-09	34.2104	61.9416
			4.2	62.78400*	6.9674	8.35323e-14	48.9184	76.6496
			4.3	48.37000*	6.9674	9.15582e-10	34.5044	62.2356
			4.4	0.52	6.9674	0.940693	-13.3456	14.3856
			4.5	50.21400*	6.9674	2.83204e-10	36.3484	64.0796
		3.4	1.1	-165.13800*	6.9674	6.39477e-38	-179.004	-151.272
			1.2	-137.37200*	6.9674	1.88385e-32	-151.238	-123.506
			1.3	-196.92800*	6.9674	2.1674e-43	-210.794	-183.062
			1.4	-5.044	6.9674	0.471212	-18.9096	8.82157
			1.5	26.23600*	6.9674	0.000315904	12.3704	40.1016
			2.1	-159.87200*	6.9674	6.15379e-37	-173.738	-146.006
			2.2	-141.21800*	6.9674	2.97705e-33	-155.084	-127.352
			2.3	-156.10000*	6.9674	3.22362e-36	-169.966	-142.234
			2.4	-208.29200*	6.9674	3.57544e-45	-222.158	-194.426
			2.5	-194.21000*	6.9674	5.95439e-43	-208.076	-180.344
			3.1	-174.68000*	6.9674	1.21053e-39	-188.546	-160.814
			3.2	-224.30600*	6.9674	1.49657e-47	-238.172	-210.44
			3.3	-227.55200*	6.9674	5.13787e-48	-241.418	-213.686
			3.5	8.894	6.9674	0.205466	-4.97157	22.7596
			4.1	-179.47600*	6.9674	1.75546e-40	-193.342	-165.61
			4.2	-164.76800*	6.9674	7.48413e-38	-178.634	-150.902
			4.3	-179.18200*	6.9674	1.97374e-40	-193.048	-165.316
			4.4	-227.03200*	6.9674	6.09228e-48	-240.898	-213.166
			4.5	-177.33800*	6.9674	4.13075e-40	-191.204	-163.472
		3.5	1.1	-174.03200*	6.9674	1.57635e-39	-187.898	-160.166
			1.2	-146.26600*	6.9674	2.78176e-34	-160.132	-132.4
			1.3	-205.82200*	6.9674	8.5859e-45	-219.688	-191.956
			1.4	-13.93800*	6.9674	0.0488432	-27.8036	-0.0724346
			1.5	17.34200*	6.9674	0.0148843	3.47643	31.2076
			2.1	-168.76600*	6.9674	1.38681e-38	-182.632	-154.9
			2.2	-150.11200*	6.9674	4.74733e-35	-163.978	-136.246
			2.3	-164.99400*	6.9674	6.79828e-38	-178.86	-151.128
			2.4	-217.18600*	6.9674	1.63709e-46	-231.052	-203.32
			2.5	-203.10400*	6.9674	2.2744e-44	-216.97	-189.238
			3.1	-183.57400*	6.9674	3.4811e-41	-197.44	-169.708
			3.2	-233.20000*	6.9674	8.24783e-49	-247.066	-219.334
			3.3	-236.44600*	6.9674	2.9328e-49	-250.312	-222.58
			3.4	-8.894	6.9674	0.205466	-22.7596	4.97157
			4.1	-188.37000*	6.9674	5.43312e-42	-202.236	-174.504
			4.2	-173.66200*	6.9674	1.8335e-39	-187.528	-159.796
			4.3	-188.07600*	6.9674	6.08166e-42	-201.942	-174.21
			4.4	-235.92600*	6.9674	3.45826e-49	-249.792	-222.06
			4.5	-186.23200*	6.9674	1.23764e-41	-200.098	-172.366
		4.1	1.1	14.33800*	6.9674	0.0428592	0.472435	28.2036
			1.2	42.10400*	6.9674	4.54936e-08	28.2384	55.9696
			1.3	-17.45200*	6.9674	0.0142832	-31.3176	-3.58643
			1.4	174.43200*	6.9674	1.33914e-39	160.566	188.298
			1.5	205.71200*	6.9674	8.9293e-45	191.846	219.578
			2.1	19.60400*	6.9674	0.0061615	5.73843	33.4696
			2.2	38.25800*	6.9674	4.585e-07	24.3924	52.1236
			2.3	23.37600*	6.9674	0.00121538	9.51043	37.2416
			2.4	-28.81600*	6.9674	8.66951e-05	-42.6816	-14.9504
			2.5	-14.73400*	6.9674	0.037568	-28.5996	-0.868435
			3.1	4.796	6.9674	0.493224	-9.06957	18.6616
			3.2	-44.83000*	6.9674	8.4694e-09	-58.6956	-30.9644
			3.3	-48.07600*	6.9674	1.10303e-09	-61.9416	-34.2104
			3.4	179.47600*	6.9674	1.75546e-40	165.61	193.342
			3.5	188.37000*	6.9674	5.43312e-42	174.504	202.236
			4.2	14.70800*	6.9674	0.0378972	0.842435	28.5736
			4.3	0.294	6.9674	0.966447	-13.5716	14.1596
			4.4	-47.55600*	6.9674	1.53248e-09	-61.4216	-33.6904
			4.5	2.138	6.9674	0.759749	-11.7276	16.0036
		4.2	1.1	-0.37	6.9674	0.957781	-14.2356	13.4956
			1.2	27.39600*	6.9674	0.000178166	13.5304	41.2616
			1.3	-32.16000*	6.9674	1.47181e-05	-46.0256	-18.2944
			1.4	159.72400*	6.9674	6.56334e-37	145.858	173.59
			1.5	191.00400*	6.9674	1.99078e-42	177.138	204.87
			2.1	4.896	6.9674	0.484282	-8.96957	18.7616
			2.2	23.55000*	6.9674	0.00112281	9.68443	37.4156
			2.3	8.668	6.9674	0.217103	-5.19757	22.5336
			2.4	-43.52400*	6.9674	1.90261e-08	-57.3896	-29.6584
			2.5	-29.44200*	6.9674	6.27032e-05	-43.3076	-15.5764
			3.1	-9.912	6.9674	0.158732	-23.7776	3.95357
			3.2	-59.53800*	6.9674	6.88073e-13	-73.4036	-45.6724
			3.3	-62.78400*	6.9674	8.35323e-14	-76.6496	-48.9184
			3.4	164.76800*	6.9674	7.48413e-38	150.902	178.634
			3.5	173.66200*	6.9674	1.8335e-39	159.796	187.528
			4.1	-14.70800*	6.9674	0.0378972	-28.5736	-0.842435
			4.3	-14.41400*	6.9674	0.0417966	-28.2796	-0.548435
			4.4	-62.26400*	6.9674	1.17091e-13	-76.1296	-48.3984
			4.5	-12.57	6.9674	0.0749769	-26.4356	1.29557
		4.3	1.1	14.04400*	6.9674	0.0471916	0.178435	27.9096
			1.2	41.81000*	6.9674	5.44294e-08	27.9444	55.6756
			1.3	-17.74600*	6.9674	0.0127822	-31.6116	-3.88043
			1.4	174.13800*	6.9674	1.50963e-39	160.272	188.004
			1.5	205.41800*	6.9674	9.91691e-45	191.552	219.284
			2.1	19.31000*	6.9674	0.00693769	5.44443	33.1756
			2.2	37.96400*	6.9674	5.45183e-07	24.0984	51.8296
			2.3	23.08200*	6.9674	0.00138829	9.21643	36.9476
			2.4	-29.11000*	6.9674	7.44939e-05	-42.9756	-15.2444
			2.5	-15.02800*	6.9674	0.0340151	-28.8936	-1.16243
			3.1	4.502	6.9674	0.52003	-9.36357	18.3676
			3.2	-45.12400*	6.9674	7.05219e-09	-58.9896	-31.2584
			3.3	-48.37000*	6.9674	9.15582e-10	-62.2356	-34.5044
			3.4	179.18200*	6.9674	1.97374e-40	165.316	193.048
			3.5	188.07600*	6.9674	6.08166e-42	174.21	201.942
			4.1	-0.294	6.9674	0.966447	-14.1596	13.5716
			4.2	14.41400*	6.9674	0.0417966	0.548435	28.2796
			4.4	-47.85000*	6.9674	1.27261e-09	-61.7156	-33.9844
			4.5	1.844	6.9674	0.791951	-12.0216	15.7096
		4.4	1.1	61.89400*	6.9674	1.48903e-13	48.0284	75.7596
			1.2	89.66000*	6.9674	3.5211e-21	75.7944	103.526
			1.3	30.10400*	6.9674	4.43305e-05	16.2384	43.9696
			1.4	221.98800*	6.9674	3.23753e-47	208.122	235.854
			1.5	253.26800*	6.9674	1.67172e-51	239.402	267.134
			2.1	67.16000*	6.9674	4.89644e-15	53.2944	81.0256
			2.2	85.81400*	6.9674	3.67363e-20	71.9484	99.6796
			2.3	70.93200*	6.9674	4.30339e-16	57.0664	84.7976
			2.4	18.74000*	6.9674	0.00870262	4.87443	32.6056
			2.5	32.82200*	6.9674	1.0239e-05	18.9564	46.6876
			3.1	52.35200*	6.9674	7.19624e-11	38.4864	66.2176
			3.2	2.726	6.9674	0.696652	-11.1396	16.5916
			3.3	-0.52	6.9674	0.940693	-14.3856	13.3456
			3.4	227.03200*	6.9674	6.09228e-48	213.166	240.898
			3.5	235.92600*	6.9674	3.45826e-49	222.06	249.792
			4.1	47.55600*	6.9674	1.53248e-09	33.6904	61.4216
			4.2	62.26400*	6.9674	1.17091e-13	48.3984	76.1296
			4.3	47.85000*	6.9674	1.27261e-09	33.9844	61.7156
			4.5	49.69400*	6.9674	3.94615e-10	35.8284	63.5596
		4.5	1.1	12.2	6.9674	0.0837769	-1.66557	26.0656
			1.2	39.96600*	6.9674	1.65974e-07	26.1004	53.8316
			1.3	-19.59000*	6.9674	0.00619658	-33.4556	-5.72443
			1.4	172.29400*	6.9674	3.21269e-39	158.428	186.16
			1.5	203.57400*	6.9674	1.92031e-44	189.708	217.44
			2.1	17.46600*	6.9674	0.0142083	3.60043	31.3316
			2.2	36.12000*	6.9674	1.59488e-06	22.2544	49.9856
			2.3	21.23800*	6.9674	0.00311969	7.37243	35.1036
			2.4	-30.95400*	6.9674	2.82316e-05	-44.8196	-17.0884
			2.5	-16.87200*	6.9674	0.0177165	-30.7376	-3.00643
			3.1	2.658	6.9674	0.70385	-11.2076	16.5236
			3.2	-46.96800*	6.9674	2.2205e-09	-60.8336	-33.1024
			3.3	-50.21400*	6.9674	2.83204e-10	-64.0796	-36.3484
			3.4	177.33800*	6.9674	4.13075e-40	163.472	191.204
			3.5	186.23200*	6.9674	1.23764e-41	172.366	200.098
			4.1	-2.138	6.9674	0.759749	-16.0036	11.7276
			4.2	12.57	6.9674	0.0749769	-1.29557	26.4356
			4.3	-1.844	6.9674	0.791951	-15.7096	12.0216
			4.4	-49.69400*	6.9674	3.94615e-10	-63.5596	-35.8284
TN	LSD	1.1	1.2	-1.466	1.97917	0.461036	-5.40468	2.47268
			1.3	5.52000*	1.97917	0.00660431	1.58132	9.45868
			1.4	-31.82600*	1.97917	8.77081e-27	-35.7647	-27.8873
			1.5	-32.58400*	1.97917	2.05464e-27	-36.5227	-28.6453
			2.1	4.25800*	1.97917	0.0344609	0.319321	8.19668
			2.2	-2.676	1.97917	0.18016	-6.61468	1.26268
			2.3	-1.426	1.97917	0.473315	-5.36468	2.51268
			2.4	2.06	1.97917	0.301086	-1.87868	5.99868
			2.5	-7.78800*	1.97917	0.000176344	-11.7267	-3.84932
			3.1	10.50000*	1.97917	9.78632e-07	6.56132	14.4387
			3.2	11.49000*	1.97917	1.24158e-07	7.55132	15.4287
			3.3	11.93400*	1.97917	4.81227e-08	7.99532	15.8727
			3.4	-29.99000*	1.97917	3.18625e-25	-33.9287	-26.0513
			3.5	-29.18400*	1.97917	1.59687e-24	-33.1227	-25.2453
			4.1	0.54	1.97917	0.785678	-3.39868	4.47868
			4.2	-5.37000*	1.97917	0.00815589	-9.30868	-1.43132
			4.3	-0.488	1.97917	0.805874	-4.42668	3.45068
			4.4	9.72800*	1.97917	4.63436e-06	5.78932	13.6667
			4.5	4.86400*	1.97917	0.016149	0.925321	8.80268
		1.2	1.1	1.466	1.97917	0.461036	-2.47268	5.40468
			1.3	6.98600*	1.97917	0.000692978	3.04732	10.9247
			1.4	-30.36000*	1.97917	1.53116e-25	-34.2987	-26.4213
			1.5	-31.11800*	1.97917	3.45989e-26	-35.0567	-27.1793
			2.1	5.72400*	1.97917	0.00492657	1.78532	9.66268
			2.2	-1.21	1.97917	0.54269	-5.14868	2.72868
			2.3	0.04	1.97917	0.983926	-3.89868	3.97868
			2.4	3.526	1.97917	0.0786174	-0.412679	7.46468
			2.5	-6.32200*	1.97917	0.00200611	-10.2607	-2.38332
			3.1	11.96600*	1.97917	4.49243e-08	8.02732	15.9047
			3.2	12.95600*	1.97917	5.20731e-09	9.01732	16.8947
			3.3	13.40000*	1.97917	1.95166e-09	9.46132	17.3387
			3.4	-28.52400*	1.97917	6.07135e-24	-32.4627	-24.5853
			3.5	-27.71800*	1.97917	3.16148e-23	-31.6567	-23.7793
			4.1	2.006	1.97917	0.313851	-1.93268	5.94468
			4.2	-3.904	1.97917	0.0520027	-7.84268	0.0346792
			4.3	0.978	1.97917	0.622557	-2.96068	4.91668
			4.4	11.19400*	1.97917	2.31899e-07	7.25532	15.1327
			4.5	6.33000*	1.97917	0.00198137	2.39132	10.2687
		1.3	1.1	-5.52000*	1.97917	0.00660431	-9.45868	-1.58132
			1.2	-6.98600*	1.97917	0.000692978	-10.9247	-3.04732
			1.4	-37.34600*	1.97917	3.41739e-31	-41.2847	-33.4073
			1.5	-38.10400*	1.97917	9.121e-32	-42.0427	-34.1653
			2.1	-1.262	1.97917	0.525529	-5.20068	2.67668
			2.2	-8.19600*	1.97917	8.50658e-05	-12.1347	-4.25732
			2.3	-6.94600*	1.97917	0.000740179	-10.8847	-3.00732
			2.4	-3.46	1.97917	0.0842649	-7.39868	0.478679
			2.5	-13.30800*	1.97917	2.39335e-09	-17.2467	-9.36932
			3.1	4.98000*	1.97917	0.013863	1.04132	8.91868
			3.2	5.97000*	1.97917	0.00342823	2.03132	9.90868
			3.3	6.41400*	1.97917	0.00173832	2.47532	10.3527
			3.4	-35.51000*	1.97917	9.00309e-30	-39.4487	-31.5713
			3.5	-34.70400*	1.97917	3.91126e-29	-38.6427	-30.7653
			4.1	-4.98000*	1.97917	0.013863	-8.91868	-1.04132
			4.2	-10.89000*	1.97917	4.3769e-07	-14.8287	-6.95132
			4.3	-6.00800*	1.97917	0.00323863	-9.94668	-2.06932
			4.4	4.20800*	1.97917	0.0365748	0.269321	8.14668
			4.5	-0.656	1.97917	0.74117	-4.59468	3.28268
		1.4	1.1	31.82600*	1.97917	8.77081e-27	27.8873	35.7647
			1.2	30.36000*	1.97917	1.53116e-25	26.4213	34.2987
			1.3	37.34600*	1.97917	3.41739e-31	33.4073	41.2847
			1.5	-0.758	1.97917	0.702744	-4.69668	3.18068
			2.1	36.08400*	1.97917	3.20202e-30	32.1453	40.0227
			2.2	29.15000*	1.97917	1.71001e-24	25.2113	33.0887
			2.3	30.40000*	1.97917	1.41491e-25	26.4613	34.3387
			2.4	33.88600*	1.97917	1.77332e-28	29.9473	37.8247
			2.5	24.03800*	1.97917	7.65025e-20	20.0993	27.9767
			3.1	42.32600*	1.97917	7.87925e-35	38.3873	46.2647
			3.2	43.31600*	1.97917	1.61822e-35	39.3773	47.2547
			3.3	43.76000*	1.97917	8.02371e-36	39.8213	47.6987
			3.4	1.836	1.97917	0.356374	-2.10268	5.77468
			3.5	2.642	1.97917	0.185695	-1.29668	6.58068
			4.1	32.36600*	1.97917	3.11305e-27	28.4273	36.3047
			4.2	26.45600*	1.97917	4.36502e-22	22.5173	30.3947
			4.3	31.33800*	1.97917	2.25476e-26	27.3993	35.2767
			4.4	41.55400*	1.97917	2.75734e-34	37.6153	45.4927
			4.5	36.69000*	1.97917	1.0869e-30	32.7513	40.6287
		1.5	1.1	32.58400*	1.97917	2.05464e-27	28.6453	36.5227
			1.2	31.11800*	1.97917	3.45989e-26	27.1793	35.0567
			1.3	38.10400*	1.97917	9.121e-32	34.1653	42.0427
			1.4	0.758	1.97917	0.702744	-3.18068	4.69668
			2.1	36.84200*	1.97917	8.30339e-31	32.9033	40.7807
			2.2	29.90800*	1.97917	3.75038e-25	25.9693	33.8467
			2.3	31.15800*	1.97917	3.20037e-26	27.2193	35.0967
			2.4	34.64400*	1.97917	4.36674e-29	30.7053	38.5827
			2.5	24.79600*	1.97917	1.48674e-20	20.8573	28.7347
			3.1	43.08400*	1.97917	2.33949e-35	39.1453	47.0227
			3.2	44.07400*	1.97917	4.90074e-36	40.1353	48.0127
			3.3	44.51800*	1.97917	2.45124e-36	40.5793	48.4567
			3.4	2.594	1.97917	0.193727	-1.34468	6.53268
			3.5	3.4	1.97917	0.0896853	-0.538679	7.33868
			4.1	33.12400*	1.97917	7.38941e-28	29.1853	37.0627
			4.2	27.21400*	1.97917	8.96566e-23	23.2753	31.1527
			4.3	32.09600*	1.97917	5.21917e-27	28.1573	36.0347
			4.4	42.31200*	1.97917	8.05913e-35	38.3733	46.2507
			4.5	37.44800*	1.97917	2.85804e-31	33.5093	41.3867
		2.1	1.1	-4.25800*	1.97917	0.0344609	-8.19668	-0.319321
			1.2	-5.72400*	1.97917	0.00492657	-9.66268	-1.78532
			1.3	1.262	1.97917	0.525529	-2.67668	5.20068
			1.4	-36.08400*	1.97917	3.20202e-30	-40.0227	-32.1453
			1.5	-36.84200*	1.97917	8.30339e-31	-40.7807	-32.9033
			2.2	-6.93400*	1.97917	0.000754922	-10.8727	-2.99532
			2.3	-5.68400*	1.97917	0.00522084	-9.62268	-1.74532
			2.4	-2.198	1.97917	0.270082	-6.13668	1.74068
			2.5	-12.04600*	1.97917	3.78179e-08	-15.9847	-8.10732
			3.1	6.24200*	1.97917	0.00226984	2.30332	10.1807
			3.2	7.23200*	1.97917	0.000459757	3.29332	11.1707
			3.3	7.67600*	1.97917	0.000214608	3.73732	11.6147
			3.4	-34.24800*	1.97917	9.06025e-29	-38.1867	-30.3093
			3.5	-33.44200*	1.97917	4.06412e-28	-37.3807	-29.5033
			4.1	-3.718	1.97917	0.063947	-7.65668	0.220679
			4.2	-9.62800*	1.97917	5.64604e-06	-13.5667	-5.68932
			4.3	-4.74600*	1.97917	0.0188152	-8.68468	-0.807321
			4.4	5.47000*	1.97917	0.0070886	1.53132	9.40868
			4.5	0.606	1.97917	0.760257	-3.33268	4.54468
		2.2	1.1	2.676	1.97917	0.18016	-1.26268	6.61468
			1.2	1.21	1.97917	0.54269	-2.72868	5.14868
			1.3	8.19600*	1.97917	8.50658e-05	4.25732	12.1347
			1.4	-29.15000*	1.97917	1.71001e-24	-33.0887	-25.2113
			1.5	-29.90800*	1.97917	3.75038e-25	-33.8467	-25.9693
			2.1	6.93400*	1.97917	0.000754922	2.99532	10.8727
			2.3	1.25	1.97917	0.529464	-2.68868	5.18868
			2.4	4.73600*	1.97917	0.0190583	0.797321	8.67468
			2.5	-5.11200*	1.97917	0.011619	-9.05068	-1.17332
			3.1	13.17600*	1.97917	3.20533e-09	9.23732	17.1147
			3.2	14.16600*	1.97917	3.52862e-10	10.2273	18.1047
			3.3	14.61000*	1.97917	1.29865e-10	10.6713	18.5487
			3.4	-27.31400*	1.97917	7.2859e-23	-31.2527	-23.3753
			3.5	-26.50800*	1.97917	3.91363e-22	-30.4467	-22.5693
			4.1	3.216	1.97917	0.108113	-0.722679	7.15468
			4.2	-2.694	1.97917	0.17728	-6.63268	1.24468
			4.3	2.188	1.97917	0.272251	-1.75068	6.12668
			4.4	12.40400*	1.97917	1.74235e-08	8.46532	16.3427
			4.5	7.54000*	1.97917	0.000271791	3.60132	11.4787
		2.3	1.1	1.426	1.97917	0.473315	-2.51268	5.36468
			1.2	-0.04	1.97917	0.983926	-3.97868	3.89868
			1.3	6.94600*	1.97917	0.000740179	3.00732	10.8847
			1.4	-30.40000*	1.97917	1.41491e-25	-34.3387	-26.4613
			1.5	-31.15800*	1.97917	3.20037e-26	-35.0967	-27.2193
			2.1	5.68400*	1.97917	0.00522084	1.74532	9.62268
			2.2	-1.25	1.97917	0.529464	-5.18868	2.68868
			2.4	3.486	1.97917	0.0820014	-0.452679	7.42468
			2.5	-6.36200*	1.97917	0.00188526	-10.3007	-2.42332
			3.1	11.92600*	1.97917	4.89568e-08	7.98732	15.8647
			3.2	12.91600*	1.97917	5.68633e-09	8.97732	16.8547
			3.3	13.36000*	1.97917	2.13277e-09	9.42132	17.2987
			3.4	-28.56400*	1.97917	5.59704e-24	-32.5027	-24.6253
			3.5	-27.75800*	1.97917	2.91148e-23	-31.6967	-23.8193
			4.1	1.966	1.97917	0.323537	-1.97268	5.90468
			4.2	-3.94400*	1.97917	0.0496986	-7.88268	-0.00532079
			4.3	0.938	1.97917	0.636837	-3.00068	4.87668
			4.4	11.15400*	1.97917	2.5221e-07	7.21532	15.0927
			4.5	6.29000*	1.97917	0.00210796	2.35132	10.2287
		2.4	1.1	-2.06	1.97917	0.301086	-5.99868	1.87868
			1.2	-3.526	1.97917	0.0786174	-7.46468	0.412679
			1.3	3.46	1.97917	0.0842649	-0.478679	7.39868
			1.4	-33.88600*	1.97917	1.77332e-28	-37.8247	-29.9473
			1.5	-34.64400*	1.97917	4.36674e-29	-38.5827	-30.7053
			2.1	2.198	1.97917	0.270082	-1.74068	6.13668
			2.2	-4.73600*	1.97917	0.0190583	-8.67468	-0.797321
			2.3	-3.486	1.97917	0.0820014	-7.42468	0.452679
			2.5	-9.84800*	1.97917	3.65207e-06	-13.7867	-5.90932
			3.1	8.44000*	1.97917	5.44665e-05	4.50132	12.3787
			3.2	9.43000*	1.97917	8.32318e-06	5.49132	13.3687
			3.3	9.87400*	1.97917	3.46774e-06	5.93532	13.8127
			3.4	-32.05000*	1.97917	5.70081e-27	-35.9887	-28.1113
			3.5	-31.24400*	1.97917	2.70691e-26	-35.1827	-27.3053
			4.1	-1.52	1.97917	0.44475	-5.45868	2.41868
			4.2	-7.43000*	1.97917	0.000328412	-11.3687	-3.49132
			4.3	-2.548	1.97917	0.201665	-6.48668	1.39068
			4.4	7.66800*	1.97917	0.000217626	3.72932	11.6067
			4.5	2.804	1.97917	0.160437	-1.13468	6.74268
		2.5	1.1	7.78800*	1.97917	0.000176344	3.84932	11.7267
			1.2	6.32200*	1.97917	0.00200611	2.38332	10.2607
			1.3	13.30800*	1.97917	2.39335e-09	9.36932	17.2467
			1.4	-24.03800*	1.97917	7.65025e-20	-27.9767	-20.0993
			1.5	-24.79600*	1.97917	1.48674e-20	-28.7347	-20.8573
			2.1	12.04600*	1.97917	3.78179e-08	8.10732	15.9847
			2.2	5.11200*	1.97917	0.011619	1.17332	9.05068
			2.3	6.36200*	1.97917	0.00188526	2.42332	10.3007
			2.4	9.84800*	1.97917	3.65207e-06	5.90932	13.7867
			3.1	18.28800*	1.97917	2.9639e-14	14.3493	22.2267
			3.2	19.27800*	1.97917	3.1035e-15	15.3393	23.2167
			3.3	19.72200*	1.97917	1.13214e-15	15.7833	23.6607
			3.4	-22.20200*	1.97917	4.31562e-18	-26.1407	-18.2633
			3.5	-21.39600*	1.97917	2.60175e-17	-25.3347	-17.4573
			4.1	8.32800*	1.97917	6.68951e-05	4.38932	12.2667
			4.2	2.418	1.97917	0.2254	-1.52068	6.35668
			4.3	7.30000*	1.97917	0.000409842	3.36132	11.2387
			4.4	17.51600*	1.97917	1.73056e-13	13.5773	21.4547
			4.5	12.65200*	1.97917	1.01455e-08	8.71332	16.5907
		3.1	1.1	-10.50000*	1.97917	9.78632e-07	-14.4387	-6.56132
			1.2	-11.96600*	1.97917	4.49243e-08	-15.9047	-8.02732
			1.3	-4.98000*	1.97917	0.013863	-8.91868	-1.04132
			1.4	-42.32600*	1.97917	7.87925e-35	-46.2647	-38.3873
			1.5	-43.08400*	1.97917	2.33949e-35	-47.0227	-39.1453
			2.1	-6.24200*	1.97917	0.00226984	-10.1807	-2.30332
			2.2	-13.17600*	1.97917	3.20533e-09	-17.1147	-9.23732
			2.3	-11.92600*	1.97917	4.89568e-08	-15.8647	-7.98732
			2.4	-8.44000*	1.97917	5.44665e-05	-12.3787	-4.50132
			2.5	-18.28800*	1.97917	2.9639e-14	-22.2267	-14.3493
			3.2	0.99	1.97917	0.618301	-2.94868	4.92868
			3.3	1.434	1.97917	0.470845	-2.50468	5.37268
			3.4	-40.49000*	1.97917	1.59187e-33	-44.4287	-36.5513
			3.5	-39.68400*	1.97917	6.13573e-33	-43.6227	-35.7453
			4.1	-9.96000*	1.97917	2.92051e-06	-13.8987	-6.02132
			4.2	-15.87000*	1.97917	7.44034e-12	-19.8087	-11.9313
			4.3	-10.98800*	1.97917	3.56908e-07	-14.9267	-7.04932
			4.4	-0.772	1.97917	0.697527	-4.71068	3.16668
			4.5	-5.63600*	1.97917	0.00559529	-9.57468	-1.69732
		3.2	1.1	-11.49000*	1.97917	1.24158e-07	-15.4287	-7.55132
			1.2	-12.95600*	1.97917	5.20731e-09	-16.8947	-9.01732
			1.3	-5.97000*	1.97917	0.00342823	-9.90868	-2.03132
			1.4	-43.31600*	1.97917	1.61822e-35	-47.2547	-39.3773
			1.5	-44.07400*	1.97917	4.90074e-36	-48.0127	-40.1353
			2.1	-7.23200*	1.97917	0.000459757	-11.1707	-3.29332
			2.2	-14.16600*	1.97917	3.52862e-10	-18.1047	-10.2273
			2.3	-12.91600*	1.97917	5.68633e-09	-16.8547	-8.97732
			2.4	-9.43000*	1.97917	8.32318e-06	-13.3687	-5.49132
			2.5	-19.27800*	1.97917	3.1035e-15	-23.2167	-15.3393
			3.1	-0.99	1.97917	0.618301	-4.92868	2.94868
			3.3	0.444	1.97917	0.823068	-3.49468	4.38268
			3.4	-41.48000*	1.97917	3.11176e-34	-45.4187	-37.5413
			3.5	-40.67400*	1.97917	1.17289e-33	-44.6127	-36.7353
			4.1	-10.95000*	1.97917	3.86324e-07	-14.8887	-7.01132
			4.2	-16.86000*	1.97917	7.75799e-13	-20.7987	-12.9213
			4.3	-11.97800*	1.97917	4.37798e-08	-15.9167	-8.03932
			4.4	-1.762	1.97917	0.37599	-5.70068	2.17668
			4.5	-6.62600*	1.97917	0.00124334	-10.5647	-2.68732
		3.3	1.1	-11.93400*	1.97917	4.81227e-08	-15.8727	-7.99532
			1.2	-13.40000*	1.97917	1.95166e-09	-17.3387	-9.46132
			1.3	-6.41400*	1.97917	0.00173832	-10.3527	-2.47532
			1.4	-43.76000*	1.97917	8.02371e-36	-47.6987	-39.8213
			1.5	-44.51800*	1.97917	2.45124e-36	-48.4567	-40.5793
			2.1	-7.67600*	1.97917	0.000214608	-11.6147	-3.73732
			2.2	-14.61000*	1.97917	1.29865e-10	-18.5487	-10.6713
			2.3	-13.36000*	1.97917	2.13277e-09	-17.2987	-9.42132
			2.4	-9.87400*	1.97917	3.46774e-06	-13.8127	-5.93532
			2.5	-19.72200*	1.97917	1.13214e-15	-23.6607	-15.7833
			3.1	-1.434	1.97917	0.470845	-5.37268	2.50468
			3.2	-0.444	1.97917	0.823068	-4.38268	3.49468
			3.4	-41.92400*	1.97917	1.50968e-34	-45.8627	-37.9853
			3.5	-41.11800*	1.97917	5.63446e-34	-45.0567	-37.1793
			4.1	-11.39400*	1.97917	1.52143e-07	-15.3327	-7.45532
			4.2	-17.30400*	1.97917	2.81035e-13	-21.2427	-13.3653
			4.3	-12.42200*	1.97917	1.67546e-08	-16.3607	-8.48332
			4.4	-2.206	1.97917	0.268356	-6.14468	1.73268
			4.5	-7.07000*	1.97917	0.000602971	-11.0087	-3.13132
		3.4	1.1	29.99000*	1.97917	3.18625e-25	26.0513	33.9287
			1.2	28.52400*	1.97917	6.07135e-24	24.5853	32.4627
			1.3	35.51000*	1.97917	9.00309e-30	31.5713	39.4487
			1.4	-1.836	1.97917	0.356374	-5.77468	2.10268
			1.5	-2.594	1.97917	0.193727	-6.53268	1.34468
			2.1	34.24800*	1.97917	9.06025e-29	30.3093	38.1867
			2.2	27.31400*	1.97917	7.2859e-23	23.3753	31.2527
			2.3	28.56400*	1.97917	5.59704e-24	24.6253	32.5027
			2.4	32.05000*	1.97917	5.70081e-27	28.1113	35.9887
			2.5	22.20200*	1.97917	4.31562e-18	18.2633	26.1407
			3.1	40.49000*	1.97917	1.59187e-33	36.5513	44.4287
			3.2	41.48000*	1.97917	3.11176e-34	37.5413	45.4187
			3.3	41.92400*	1.97917	1.50968e-34	37.9853	45.8627
			3.5	0.806	1.97917	0.684919	-3.13268	4.74468
[truncated: 1,063 more rows]
[truncated: 1 more columns]
