# Supplementary material for: Nitrogen and phosphorus fertilisers optimise root morphology and soil nutrients in mixed annual grass and bean sown grassland in alpine regions
Source: PLoS One. 2025 Apr 15;20(4):e0321308. doi: 10.1371/journal.pone.0321308 (PMC11999165; doi:10.1371/journal.pone.0321308)
Supplement: S1 Data — (ZIP) [file pone.0321308.s001.zip › data analysis/Soil nutrients in different proportions of forage.xlsx]

## Sheet: Sheet1
ONEWAY STN SQN STP SQP SOC BY 比例
/POLYNOMIAL=1
/STATISTICS DESCRIPTIVES EFFECTS HOMOGENEITY
/MISSING ANALYSIS
/POSTHOC=DUNCAN LSD ALPHA(0.05).
descriptions
			Number of cases	average value	standard deviation	standard error	95% confidence interval of the mean		minimum value	maximum values	Inter-component variance
							lower limit	limit
STN	1		20	3.653	0.685244	0.153225	3.3323	3.9737	2.91	5.03
	2		20	3.8395	0.540463	0.120851	3.58656	4.09244	2.81	4.74
	3		20	3.81	0.41568	0.0929488	3.61546	4.00454	3.2	4.47
	4		20	4.305	1.3699	0.30632	3.66387	4.94613	2.85	6.77
	5		20	4.273	1.04768	0.234269	3.78267	4.76333	3.06	6.15
	(grand) total		100	3.9761	0.905679	0.0905679	3.79639	4.15581	2.81	6.77
	modelling	fixed effect			0.884164	0.0884164	3.80057	4.15163
		stochastic effect				0.131713	3.61041	4.34179			0.0476545
SQN	1		20	224.986	38.1639	8.53371	207.124	242.847	179.35	285.75
	2		20	245.814	23.5402	5.26375	234.796	256.831	208.79	285.75
	3		20	242.937	15.493	3.46433	235.686	250.188	224.85	266.34
	4		20	267.647	70.9253	15.8594	234.453	300.841	203.44	391.48
	5		20	277.568	73.6216	16.4623	243.112	312.024	198.75	410.89
	(grand) total		100	251.79	52.8284	5.28284	241.308	262.273	179.35	410.89
	modelling	fixed effect			50.4008	5.04008	241.784	261.796
		stochastic effect				9.3502	225.83	277.751			310.119
STP	1		20	0.719	0.0803217	0.0179605	0.681408	0.756592	0.62	0.85
	2		20	0.747	0.0612244	0.0136902	0.718346	0.775654	0.64	0.83
	3		20	0.737	0.0668935	0.0149578	0.705693	0.768307	0.62	0.84
	4		20	0.79	0.136575	0.030539	0.726081	0.853919	0.64	1.01
	5		20	0.788	0.0770236	0.017223	0.751952	0.824048	0.67	0.88
	(grand) total		100	0.7562	0.0913289	0.00913289	0.738078	0.774322	0.62	1.01
	modelling	fixed effect			0.0886115	0.00886115	0.738608	0.773792
		stochastic effect				0.0141259	0.71698	0.79542			0.0006051
SQP	1		20	19.4265	8.78868	1.96521	15.3133	23.5397	6.35	30.2
	2		20	20.1505	7.84014	1.75311	16.4812	23.8198	9.05	29.8
	3		20	21.467	8.37336	1.87234	17.5481	25.3859	9.4	34.15
	4		20	22.6115	12.1969	2.72731	16.9032	28.3198	8.25	37.4
	5		20	15.8005	6.76192	1.51201	12.6358	18.9652	9	28
	(grand) total		100	19.8912	9.1015	0.91015	18.0853	21.6971	6.35	37.4
	modelling	fixed effect			8.98121	0.898121	18.1082	21.6742
		stochastic effect				1.15975	16.6712	23.1112			2.69194
SOC	1		20	39.679	6.50323	1.45417	36.6354	42.7226	32.84	52.59
	2		20	41.051	5.33222	1.19232	38.5554	43.5466	29.17	47.68
	3		20	40.607	3.78153	0.845576	38.8372	42.3768	35.46	45.49
	4		20	48.672	16.0937	3.59866	41.1399	56.2041	31.73	75.14
	5		20	45.8525	10.8374	2.42332	40.7804	50.9246	33.31	64.28
	(grand) total		100	43.1723	10.0415	1.00415	41.1798	45.1648	29.17	75.14
	modelling	fixed effect			9.60709	0.960709	41.2651	45.0795
		stochastic effect				1.74233	38.3348	48.0098			10.5637
variance chi-square test
	Levin statistics	Degree of freedom 1	Degrees of freedom 2	significance
STN	8.71446	4	95	4.90289e-06
SQN	13.2669	4	95	1.26144e-08
STP	8.862	4	95	3.99805e-06
SQP	8.16293	4	95	1.0581e-05
SOC	12.0436	4	95	5.86515e-08
ANOVA
				square sum (e.g. equation of squares)	(number of) degrees of freedom (physics)	mean square	F	significance
STN	intergroup	(Combined)		6.93934	4	1.73484	2.21918	0.0726651
		linear term	comparative	5.81746	1	5.81746	7.44163	0.00759243
			misalignment	1.12188	3	0.373961	0.478367	0.698092
	within a group			74.2658	95	0.781746
	(grand) total			81.2052	99
SQN	intergroup	(Combined)		34970.5	4	8742.63	3.44165	0.0113286
		linear term	comparative	32257.2	1	32257.2	12.6985	0.00057455
			misalignment	2713.26	3	904.421	0.356038	0.784873
	within a group			241323	95	2540.24
	(grand) total			276293	99
STP	intergroup	(Combined)		0.079816	4	0.019954	2.54126	0.0447185
		linear term	comparative	0.065522	1	0.065522	8.34463	0.00479127
			misalignment	0.014294	3	0.00476467	0.606809	0.612188
	within a group			0.74594	95	0.007852
	(grand) total			0.825756	99
SQP	intergroup	(Combined)		538.004	4	134.501	1.66746	0.163958
		linear term	comparative	45.9074	1	45.9074	0.569132	0.45247
			misalignment	492.096	3	164.032	2.03357	0.114384
	within a group			7662.9	95	80.6621
	(grand) total			8200.9	99
SOC	intergroup	(Combined)		1214.28	4	303.57	3.28909	0.0143055
		linear term	comparative	797.442	1	797.442	8.64004	0.00412864
			misalignment	416.838	3	138.946	1.50544	0.218137
	within a group			8768.13	95	92.2961
	(grand) total			9982.41	99
after-test
multiple comparisons
implicit variable				mean difference (I-J)	standard error	significance	95% confidence interval of the mean
							lower limit	limit
STN	LSD	1	2	-0.1865	0.279597	0.506369	-0.741571	0.368571
			3	-0.157	0.279597	0.575764	-0.712071	0.398071
			4	-.65200*	0.279597	0.0218171	-1.20707	-0.0969295
			5	-.62000*	0.279597	0.0289748	-1.17507	-0.0649295
		2	1	0.1865	0.279597	0.506369	-0.368571	0.741571
			3	0.0295	0.279597	0.916194	-0.525571	0.584571
			4	-0.4655	0.279597	0.0992285	-1.02057	0.0895705
			5	-0.4335	0.279597	0.12436	-0.988571	0.121571
		3	1	0.157	0.279597	0.575764	-0.398071	0.712071
			2	-0.0295	0.279597	0.916194	-0.584571	0.525571
			4	-0.495	0.279597	0.0798677	-1.05007	0.0600705
			5	-0.463	0.279597	0.101031	-1.01807	0.0920705
		4	1	.65200*	0.279597	0.0218171	0.0969295	1.20707
			2	0.4655	0.279597	0.0992285	-0.0895705	1.02057
			3	0.495	0.279597	0.0798677	-0.0600705	1.05007
			5	0.032	0.279597	0.909122	-0.523071	0.587071
		5	1	.62000*	0.279597	0.0289748	0.0649295	1.17507
			2	0.4335	0.279597	0.12436	-0.121571	0.988571
			3	0.463	0.279597	0.101031	-0.0920705	1.01807
			4	-0.032	0.279597	0.909122	-0.587071	0.523071
SQN	LSD	1	2	-20.828	15.9381	0.194434	-52.4692	10.8132
			3	-17.9515	15.9381	0.262866	-49.5927	13.6897
			4	-42.66150*	15.9381	0.0087589	-74.3027	-11.0203
			5	-52.58250*	15.9381	0.00136594	-84.2237	-20.9413
		2	1	20.828	15.9381	0.194434	-10.8132	52.4692
			3	2.8765	15.9381	0.857161	-28.7647	34.5177
			4	-21.8335	15.9381	0.17395	-53.4747	9.80769
			5	-31.75450*	15.9381	0.0492015	-63.3957	-0.113311
		3	1	17.9515	15.9381	0.262866	-13.6897	49.5927
			2	-2.8765	15.9381	0.857161	-34.5177	28.7647
			4	-24.71	15.9381	0.124378	-56.3512	6.93119
			5	-34.63100*	15.9381	0.0322798	-66.2722	-2.98981
		4	1	42.66150*	15.9381	0.0087589	11.0203	74.3027
			2	21.8335	15.9381	0.17395	-9.80769	53.4747
			3	24.71	15.9381	0.124378	-6.93119	56.3512
			5	-9.921	15.9381	0.535124	-41.5622	21.7202
		5	1	52.58250*	15.9381	0.00136594	20.9413	84.2237
			2	31.75450*	15.9381	0.0492015	0.113311	63.3957
			3	34.63100*	15.9381	0.0322798	2.98981	66.2722
			4	9.921	15.9381	0.535124	-21.7202	41.5622
STP	LSD	1	2	-0.028	0.0280214	0.320219	-0.0836296	0.0276296
			3	-0.018	0.0280214	0.522183	-0.0736296	0.0376296
			4	-.07100*	0.0280214	0.0129205	-0.12663	-0.0153704
			5	-.06900*	0.0280214	0.0156029	-0.12463	-0.0133704
		2	1	0.028	0.0280214	0.320219	-0.0276296	0.0836296
			3	0.01	0.0280214	0.721981	-0.0456296	0.0656296
			4	-0.043	0.0280214	0.128221	-0.0986296	0.0126296
			5	-0.041	0.0280214	0.146723	-0.0966296	0.0146296
		3	1	0.018	0.0280214	0.522183	-0.0376296	0.0736296
			2	-0.01	0.0280214	0.721981	-0.0656296	0.0456296
			4	-0.053	0.0280214	0.0616161	-0.10863	0.00262955
			5	-0.051	0.0280214	0.0719025	-0.10663	0.00462955
		4	1	.07100*	0.0280214	0.0129205	0.0153704	0.12663
			2	0.043	0.0280214	0.128221	-0.0126296	0.0986296
			3	0.053	0.0280214	0.0616161	-0.00262955	0.10863
			5	0.002	0.0280214	0.94325	-0.0536296	0.0576296
		5	1	.06900*	0.0280214	0.0156029	0.0133704	0.12463
			2	0.041	0.0280214	0.146723	-0.0146296	0.0966296
			3	0.051	0.0280214	0.0719025	-0.00462955	0.10663
			4	-0.002	0.0280214	0.94325	-0.0576296	0.0536296
SQP	LSD	1	2	-0.724	2.84011	0.799336	-6.36232	4.91432
			3	-2.0405	2.84011	0.474238	-7.67882	3.59782
			4	-3.185	2.84011	0.264929	-8.82332	2.45332
			5	3.626	2.84011	0.204816	-2.01232	9.26432
		2	1	0.724	2.84011	0.799336	-4.91432	6.36232
			3	-1.3165	2.84011	0.644038	-6.95482	4.32182
			4	-2.461	2.84011	0.38839	-8.09932	3.17732
			5	4.35	2.84011	0.128936	-1.28832	9.98832
		3	1	2.0405	2.84011	0.474238	-3.59782	7.67882
			2	1.3165	2.84011	0.644038	-4.32182	6.95482
			4	-1.1445	2.84011	0.68787	-6.78282	4.49382
			5	5.66650*	2.84011	0.0488888	0.0281756	11.3048
		4	1	3.185	2.84011	0.264929	-2.45332	8.82332
			2	2.461	2.84011	0.38839	-3.17732	8.09932
			3	1.1445	2.84011	0.68787	-4.49382	6.78282
			5	6.81100*	2.84011	0.0184322	1.17268	12.4493
		5	1	-3.626	2.84011	0.204816	-9.26432	2.01232
			2	-4.35	2.84011	0.128936	-9.98832	1.28832
			3	-5.66650*	2.84011	0.0488888	-11.3048	-0.0281756
			4	-6.81100*	2.84011	0.0184322	-12.4493	-1.17268
SOC	LSD	1	2	-1.372	3.03803	0.65258	-7.40325	4.65925
			3	-0.928	3.03803	0.760683	-6.95925	5.10325
			4	-8.99300*	3.03803	0.0038826	-15.0242	-2.96175
			5	-6.17350*	3.03803	0.0449381	-12.2047	-0.142252
		2	1	1.372	3.03803	0.65258	-4.65925	7.40325
			3	0.444	3.03803	0.884115	-5.58725	6.47525
			4	-7.62100*	3.03803	0.0138177	-13.6522	-1.58975
			5	-4.8015	3.03803	0.117324	-10.8327	1.22975
		3	1	0.928	3.03803	0.760683	-5.10325	6.95925
			2	-0.444	3.03803	0.884115	-6.47525	5.58725
			4	-8.06500*	3.03803	0.00930817	-14.0962	-2.03375
			5	-5.2455	3.03803	0.0874876	-11.2767	0.785748
		4	1	8.99300*	3.03803	0.0038826	2.96175	15.0242
			2	7.62100*	3.03803	0.0138177	1.58975	13.6522
			3	8.06500*	3.03803	0.00930817	2.03375	14.0962
			5	2.8195	3.03803	0.355724	-3.21175	8.85075
		5	1	6.17350*	3.03803	0.0449381	0.142252	12.2047
			2	4.8015	3.03803	0.117324	-1.22975	10.8327
			3	5.2455	3.03803	0.0874876	-0.785748	11.2767
			4	-2.8195	3.03803	0.355724	-8.85075	3.21175
*. The significance level for the difference in means is 0.05.
The Qi Sexuality Collection
STN
proportions		Number of cases	Subset of Alpha = 0.05
			1	2
Duncana	1	20	3.653
	3	20	3.81	3.81
	2	20	3.8395	3.8395
	5	20		4.273
	4	20		4.305
	significance		0.534321	0.109549
The mean of each group in the chi-subset will be shown.
a. Sample size using the harmonic mean = 20.000。
SQN
proportions		Number of cases	Subset of Alpha = 0.05
			1	2	3
Duncana	1	20	224.986
	3	20	242.937	242.937
	2	20	245.814	245.814	245.814
	4	20		267.647	267.647
	5	20			277.568
	significance		0.222137	0.146964	0.0617228
The mean of each group in the chi-subset will be shown.
a. Sample size using the harmonic mean = 20.000。
STP
proportions		Number of cases	Subset of Alpha = 0.05
			1	2
Duncana	1	20	0.719
	3	20	0.737	0.737
	2	20	0.747	0.747
	5	20		0.788
	4	20		0.79
	significance		0.351278	0.0868755
The mean of each group in the chi-subset will be shown.
a. Sample size using the harmonic mean = 20.000。
SQP
proportions		Number of cases	Subset of Alpha = 0.05
			1	2
Duncana	5	20	15.8005
	1	20	19.4265	19.4265
	2	20	20.1505	20.1505
	3	20	21.467	21.467
	4	20		22.6115
	significance		0.0705515	0.314074
The mean of each group in the chi-subset will be shown.
a. Sample size using the harmonic mean = 20.000。
SOC
proportions		Number of cases	Subset of Alpha = 0.05
			1	2
Duncana	1	20	39.679
	3	20	40.607
	2	20	41.051
	5	20	45.8525	45.8525
	4	20		48.672
	significance		0.065381	0.355724
The mean of each group in the chi-subset will be shown.
a. Sample size using the harmonic mean = 20.000。
